# Supplementary material for: Disease-specific loss of microbial cross-feeding interactions in the human gut
Source: Nat Commun. 2023 Oct 20;14:6546. doi: 10.1038/s41467-023-42112-w (PMC10589287; doi:10.1038/s41467-023-42112-w)
Supplement: Supplementary file 5 — Supplementary Data 1-12 [file 41467_2023_42112_MOESM5_ESM.xlsx]

## Sheet: S. Data 1
Supplementary Data 1. Metagenome samples, studies and corresponding metadata utilised to perform a meta-analysis of human gut metagenomes.
BioSample	Diagnosis	Phenotype Description	Author_Year	PMID	BMI	gender	country	non westernized	sequencing platform	file prefix	binning group	ENA assembly ID	Successful MICOM optimization
SAMEA7041141	healthy	healthy	AsnicarF_2021	33432175	19.88	female	UK	no	IlluminaNovaSeq	ERR4330034	b2	ERZ19692954	Yes
SAMEA7041145	healthy	healthy	AsnicarF_2021	33432175	20.08	female	UK	no	IlluminaNovaSeq	ERR4330038	b2	ERZ19663085	Yes
SAMEA7041158	healthy	healthy	AsnicarF_2021	33432175	18.62	female	UK	no	IlluminaNovaSeq	ERR4330051	b2	ERZ19693199	Yes
SAMEA7041173	healthy	healthy	AsnicarF_2021	33432175	19.78	female	UK	no	IlluminaNovaSeq	ERR4330066	b2	ERZ19664764	Yes
SAMEA7041175	healthy	healthy	AsnicarF_2021	33432175	19.93	female	UK	no	IlluminaNovaSeq	ERR4330068	b2	ERZ19634682	Yes
SAMEA7041181	healthy	healthy	AsnicarF_2021	33432175	19.48	male	UK	no	IlluminaNovaSeq	ERR4330074	b2	ERZ19662533	Yes
SAMEA7041237	healthy	healthy	AsnicarF_2021	33432175	20.07	female	UK	no	IlluminaNovaSeq	ERR4333874	b2	ERZ19692952	Yes
SAMEA7041245	healthy	healthy	AsnicarF_2021	33432175	18.6	female	UK	no	IlluminaNovaSeq	ERR4333882	b2	ERZ19661278	Yes
SAMEA7041250	healthy	healthy	AsnicarF_2021	33432175	19.87	female	UK	no	IlluminaNovaSeq	ERR4333887	b2	ERZ19692821	Yes
SAMEA7041257	healthy	healthy	AsnicarF_2021	33432175	20.12	female	UK	no	IlluminaNovaSeq	ERR4333894	b2	ERZ19638324	Yes
SAMEA7041265	healthy	healthy	AsnicarF_2021	33432175	19.33	female	UK	no	IlluminaNovaSeq	ERR4333902	b2	ERZ19650706	Yes
SAMEA7041268	healthy	healthy	AsnicarF_2021	33432175	20.29	female	UK	no	IlluminaNovaSeq	ERR4333905	b2	ERZ19652368	Yes
SAMEA7041269	healthy	healthy	AsnicarF_2021	33432175	20.11	female	UK	no	IlluminaNovaSeq	ERR4333906	b2	ERZ19650112	Yes
SAMEA7041280	healthy	healthy	AsnicarF_2021	33432175	20.47	male	UK	no	IlluminaNovaSeq	ERR4333917	b2	ERZ19661431	Yes
SAMEA7045009	healthy	healthy	AsnicarF_2021	33432175	19.88	female	UK	no	IlluminaNovaSeq	ERR4333925	b2	ERZ19636553	Yes
SAMEA7045015	healthy	healthy	AsnicarF_2021	33432175	19.34	female	UK	no	IlluminaNovaSeq	ERR4333931	b2	ERZ19696130	Yes
SAMEA7045017	healthy	healthy	AsnicarF_2021	33432175	20.11	female	UK	no	IlluminaNovaSeq	ERR4333933	b2	ERZ19636625	Yes
SAMEA7045049	healthy	healthy	AsnicarF_2021	33432175	20.33	female	UK	no	IlluminaNovaSeq	ERR4333965	b2	ERZ19693198	Yes
SAMEA7045072	healthy	healthy	AsnicarF_2021	33432175	19.39	female	UK	no	IlluminaNovaSeq	ERR4333988	b2	ERZ19692887	Yes
SAMEA7045073	healthy	healthy	AsnicarF_2021	33432175	18.56	female	UK	no	IlluminaNovaSeq	ERR4333989	b2	ERZ19693693	Yes
SAMEA7045108	healthy	healthy	AsnicarF_2021	33432175	19.76	female	UK	no	IlluminaNovaSeq	ERR4334024	b2	ERZ19635017	Yes
SAMEA7045112	healthy	healthy	AsnicarF_2021	33432175	18.95	female	UK	no	IlluminaNovaSeq	ERR4334028	b2	ERZ19684865	Yes
SAMEA7045117	healthy	healthy	AsnicarF_2021	33432175	20.41	female	UK	no	IlluminaNovaSeq	ERR4334033	b2	ERZ19631453	Yes
SAMEA7045123	healthy	healthy	AsnicarF_2021	33432175	19.74	female	UK	no	IlluminaNovaSeq	ERR4334039	b2	ERZ19668420	Yes
SAMEA7045134	healthy	healthy	AsnicarF_2021	33432175	19.95	female	UK	no	IlluminaNovaSeq	ERR4334050	b2	ERZ19693056	Yes
SAMEA7045151	healthy	healthy	AsnicarF_2021	33432175	20.31	female	UK	no	IlluminaNovaSeq	ERR4334067	b2	ERZ19658945	Yes
SAMEA7045175	healthy	healthy	AsnicarF_2021	33432175	20.53	female	UK	no	IlluminaNovaSeq	ERR4334090	b2	ERZ19693259	Yes
SAMEA7045182	healthy	healthy	AsnicarF_2021	33432175	20.08	female	UK	no	IlluminaNovaSeq	ERR4334097	b2	ERZ19650636	Yes
SAMEA7045193	healthy	healthy	AsnicarF_2021	33432175	19.72	female	UK	no	IlluminaNovaSeq	ERR4334108	b2	ERZ19693965	Yes
SAMEA7045207	healthy	healthy	AsnicarF_2021	33432175	20.25	female	UK	no	IlluminaNovaSeq	ERR4334122	b2	ERZ19649520	Yes
SAMEA7045211	healthy	healthy	AsnicarF_2021	33432175	18.74	female	UK	no	IlluminaNovaSeq	ERR4334126	b2	ERZ19635247	Yes
SAMEA7045225	healthy	healthy	AsnicarF_2021	33432175	20.48	male	UK	no	IlluminaNovaSeq	ERR4334140	b2	ERZ19693053	No, sample excluded
SAMEA7045227	healthy	healthy	AsnicarF_2021	33432175	19.38	female	UK	no	IlluminaNovaSeq	ERR4334142	b2	ERZ19635002	Yes
SAMEA7045229	healthy	healthy	AsnicarF_2021	33432175	19.61	female	UK	no	IlluminaNovaSeq	ERR4334144	b2	ERZ19692973	Yes
SAMEA7045239	healthy	healthy	AsnicarF_2021	33432175	19.73	female	UK	no	IlluminaNovaSeq	ERR4334154	b2	ERZ19693043	Yes
SAMEA7045240	healthy	healthy	AsnicarF_2021	33432175	19.46	male	UK	no	IlluminaNovaSeq	ERR4334155	b2	ERZ19693085	Yes
SAMEA7045262	healthy	healthy	AsnicarF_2021	33432175	20.55	female	UK	no	IlluminaNovaSeq	ERR4334177	b2	ERZ19696090	Yes
SAMEA7045266	healthy	healthy	AsnicarF_2021	33432175	20.11	female	UK	no	IlluminaNovaSeq	ERR4334181	b2	ERZ19634876	Yes
SAMEA7045285	healthy	healthy	AsnicarF_2021	33432175	19.59	female	UK	no	IlluminaNovaSeq	ERR4334200	b2	ERZ19664690	Yes
SAMEA7045290	healthy	healthy	AsnicarF_2021	33432175	18.94	female	UK	no	IlluminaNovaSeq	ERR4334205	b2	ERZ19662914	Yes
SAMEA7045317	healthy	healthy	AsnicarF_2021	33432175	20.37	female	UK	no	IlluminaNovaSeq	ERR4334232	b2	ERZ19634646	Yes
SAMEA7045320	healthy	healthy	AsnicarF_2021	33432175	19.12	female	UK	no	IlluminaNovaSeq	ERR4334235	b2	ERZ19693790	Yes
SAMEA7045321	healthy	healthy	AsnicarF_2021	33432175	19.21	female	UK	no	IlluminaNovaSeq	ERR4334236	b2	ERZ19636187	Yes
SAMEA7045371	healthy	healthy	AsnicarF_2021	33432175	19.68	female	UK	no	IlluminaNovaSeq	ERR4335036	b2	ERZ19692820	Yes
SAMEA7045376	healthy	healthy	AsnicarF_2021	33432175	19.2	female	UK	no	IlluminaNovaSeq	ERR4335041	b2	ERZ19693329	Yes
SAMEA7045377	healthy	healthy	AsnicarF_2021	33432175	19.49	female	UK	no	IlluminaNovaSeq	ERR4335042	b2	ERZ19694297	Yes
SAMEA7045387	healthy	healthy	AsnicarF_2021	33432175	20.11	female	UK	no	IlluminaNovaSeq	ERR4335052	b2	ERZ19660870	Yes
SAMEA7045404	healthy	healthy	AsnicarF_2021	33432175	20.54	female	UK	no	IlluminaNovaSeq	ERR4335069	b2	ERZ19693315	Yes
SAMEA7045405	healthy	healthy	AsnicarF_2021	33432175	20.18	female	UK	no	IlluminaNovaSeq	ERR4335070	b2	ERZ19634655	Yes
SAMEA7045416	healthy	healthy	AsnicarF_2021	33432175	19.92	male	UK	no	IlluminaNovaSeq	ERR4335081	b2	ERZ19694524	Yes
SAMEA7045420	healthy	healthy	AsnicarF_2021	33432175	20.04	female	UK	no	IlluminaNovaSeq	ERR4335085	b2	ERZ19665619	Yes
SAMEA7045432	healthy	healthy	AsnicarF_2021	33432175	20.22	female	UK	no	IlluminaNovaSeq	ERR4335097	b2	ERZ19693408	Yes
SAMEA7045446	healthy	healthy	AsnicarF_2021	33432175	20.09	female	UK	no	IlluminaNovaSeq	ERR4335111	b2	ERZ19634354	Yes
SAMEA7045448	healthy	healthy	AsnicarF_2021	33432175	19.99	male	UK	no	IlluminaNovaSeq	ERR4335113	b2	ERZ19634303	Yes
SAMEA7045450	healthy	healthy	AsnicarF_2021	33432175	19.66	female	UK	no	IlluminaNovaSeq	ERR4335115	b2	ERZ19693187	Yes
SAMEA7045454	healthy	healthy	AsnicarF_2021	33432175	18.61	male	UK	no	IlluminaNovaSeq	ERR4335119	b2	ERZ19665956	Yes
SAMEA7045467	healthy	healthy	AsnicarF_2021	33432175	19.05	female	UK	no	IlluminaNovaSeq	ERR4335132	b2	ERZ19661444	Yes
SAMEA7045471	healthy	healthy	AsnicarF_2021	33432175	19.88	female	UK	no	IlluminaNovaSeq	ERR4335136	b2	ERZ19665037	Yes
SAMEA7045499	healthy	healthy	AsnicarF_2021	33432175	18.73	female	UK	no	IlluminaNovaSeq	ERR4335164	b2	ERZ19692966	Yes
SAMEA7045512	healthy	healthy	AsnicarF_2021	33432175	19.5	female	UK	no	IlluminaNovaSeq	ERR4335177	b2	ERZ19693317	Yes
SAMEA7045515	healthy	healthy	AsnicarF_2021	33432175	19.2	female	UK	no	IlluminaNovaSeq	ERR4335180	b2	ERZ19660813	Yes
SAMEA7045527	healthy	healthy	AsnicarF_2021	33432175	20.41	female	UK	no	IlluminaNovaSeq	ERR4335192	b2	ERZ19695403	Yes
SAMEA7045551	healthy	healthy	AsnicarF_2021	33432175	20.33	male	UK	no	IlluminaNovaSeq	ERR4335216	b2	ERZ19694019	Yes
SAMEA7045563	healthy	healthy	AsnicarF_2021	33432175	19.71	female	UK	no	IlluminaNovaSeq	ERR4335228	b2	ERZ19649566	Yes
SAMEA7045574	healthy	healthy	AsnicarF_2021	33432175	18.99	female	UK	no	IlluminaNovaSeq	ERR4335239	b2	ERZ19635642	Yes
SAMEA7045579	healthy	healthy	AsnicarF_2021	33432175	20.14	female	UK	no	IlluminaNovaSeq	ERR4335244	b2	ERZ19693070	Yes
SAMEA7045582	healthy	healthy	AsnicarF_2021	33432175	20.53	male	UK	no	IlluminaNovaSeq	ERR4335247	b2	ERZ19664686	Yes
SAMEA7045584	healthy	healthy	AsnicarF_2021	33432175	18.73	female	UK	no	IlluminaNovaSeq	ERR4335249	b2	ERZ19634690	Yes
SAMEA7045585	healthy	healthy	AsnicarF_2021	33432175	19.46	female	UK	no	IlluminaNovaSeq	ERR4335250	b2	ERZ19693066	Yes
SAMEA7045604	healthy	healthy	AsnicarF_2021	33432175	20.27	female	UK	no	IlluminaNovaSeq	ERR4335269	b2	ERZ19695991	Yes
SAMEA7045623	healthy	healthy	AsnicarF_2021	33432175	19.64	female	UK	no	IlluminaNovaSeq	ERR4335288	b2	ERZ19693069	Yes
SAMEA7045645	healthy	healthy	AsnicarF_2021	33432175	20.56	female	UK	no	IlluminaNovaSeq	ERR4335310	b2	ERZ19616731	Yes
SAMEA7045652	healthy	healthy	AsnicarF_2021	33432175	19.46	female	UK	no	IlluminaNovaSeq	ERR4335317	b2	ERZ19693300	Yes
SAMEA7045662	healthy	healthy	AsnicarF_2021	33432175	20.34	female	UK	no	IlluminaNovaSeq	ERR4341669	b2	ERZ19693925	Yes
SAMEA7045678	healthy	healthy	AsnicarF_2021	33432175	19.23	female	UK	no	IlluminaNovaSeq	ERR4341685	b2	ERZ19634706	Yes
SAMEA7045679	healthy	healthy	AsnicarF_2021	33432175	18.76	female	UK	no	IlluminaNovaSeq	ERR4341686	b2	ERZ19634271	Yes
SAMEA7045680	healthy	healthy	AsnicarF_2021	33432175	19.57	female	UK	no	IlluminaNovaSeq	ERR4341687	b2	ERZ19621115	Yes
SAMEA7045706	healthy	healthy	AsnicarF_2021	33432175	20.5	female	UK	no	IlluminaNovaSeq	ERR4341713	b2	ERZ19665109	No, sample excluded
SAMEA7045730	healthy	healthy	AsnicarF_2021	33432175	19.84	female	UK	no	IlluminaNovaSeq	ERR4341737	b2	ERZ19693097	Yes
SAMEA7045742	healthy	healthy	AsnicarF_2021	33432175	20	female	UK	no	IlluminaNovaSeq	ERR4341749	b2	ERZ19651756	No, sample excluded
SAMEA7045762	healthy	healthy	AsnicarF_2021	33432175	18.91	female	UK	no	IlluminaNovaSeq	ERR4341769	b2	ERZ19637949	Yes
SAMEA7045765	healthy	healthy	AsnicarF_2021	33432175	20.28	female	UK	no	IlluminaNovaSeq	ERR4341772	b2	ERZ19695038	Yes
SAMEA7045777	healthy	healthy	AsnicarF_2021	33432175	18.91	female	UK	no	IlluminaNovaSeq	ERR4341784	b2	ERZ19637191	Yes
SAMEA7045791	healthy	healthy	AsnicarF_2021	33432175	20.05	female	UK	no	IlluminaNovaSeq	ERR4341798	b2	ERZ19650111	Yes
SAMEA7045795	healthy	healthy	AsnicarF_2021	33432175	19.11	female	UK	no	IlluminaNovaSeq	ERR4341802	b2	ERZ19693249	Yes
SAMEA7045802	healthy	healthy	AsnicarF_2021	33432175	19.75	female	UK	no	IlluminaNovaSeq	ERR4341809	b2	ERZ19694733	Yes
SAMEA7045804	healthy	healthy	AsnicarF_2021	33432175	20.36	female	UK	no	IlluminaNovaSeq	ERR4341811	b2	ERZ19693692	Yes
SAMEA7045812	healthy	healthy	AsnicarF_2021	33432175	19.73	female	UK	no	IlluminaNovaSeq	ERR4341819	b2	ERZ19663150	Yes
SAMEA7045815	healthy	healthy	AsnicarF_2021	33432175	19.02	female	UK	no	IlluminaNovaSeq	ERR4341822	b2	ERZ19660601	Yes
SAMEA7045821	healthy	healthy	AsnicarF_2021	33432175	20.48	female	UK	no	IlluminaNovaSeq	ERR4341828	b2	ERZ19636813	Yes
SAMEA7045826	healthy	healthy	AsnicarF_2021	33432175	19.95	female	UK	no	IlluminaNovaSeq	ERR4341833	b2	ERZ19692806	Yes
SAMEA7045854	healthy	healthy	AsnicarF_2021	33432175	19.48	female	UK	no	IlluminaNovaSeq	ERR4341861	b2	ERZ19634654	Yes
SAMEA7045874	healthy	healthy	AsnicarF_2021	33432175	18.95	female	UK	no	IlluminaNovaSeq	ERR4341881	b2	ERZ19663119	Yes
SAMEA7045886	healthy	healthy	AsnicarF_2021	33432175	19.53	female	UK	no	IlluminaNovaSeq	ERR4341893	b2	ERZ19693304	Yes
SAMEA7045896	healthy	healthy	AsnicarF_2021	33432175	19.88	female	UK	no	IlluminaNovaSeq	ERR4341903	b2	ERZ19626993	Yes
SAMEA7045910	healthy	healthy	AsnicarF_2021	33432175	20.41	female	UK	no	IlluminaNovaSeq	ERR4341917	b2	ERZ19627995	Yes
SAMEA7045911	healthy	healthy	AsnicarF_2021	33432175	19.11	female	UK	no	IlluminaNovaSeq	ERR4341918	b2	ERZ19693351	Yes
SAMEA7045915	healthy	healthy	AsnicarF_2021	33432175	19.81	male	UK	no	IlluminaNovaSeq	ERR4341922	b2	ERZ19693023	Yes
SAMEA7045917	healthy	healthy	AsnicarF_2021	33432175	20.38	female	UK	no	IlluminaNovaSeq	ERR4341924	b2	ERZ19671600	Yes
SAMEA7045936	healthy	healthy	AsnicarF_2021	33432175	19.91	female	UK	no	IlluminaNovaSeq	ERR4341942	b2	ERZ19660936	Yes
SAMEA4545340	healthy	healthy	CosteaPI_2017	29242367	18.66	female	Kazakhstan	no	IlluminaHiSeq	ERR1727311	b2	ERZ19692882	Yes
SAMEA4545400	healthy	healthy	CosteaPI_2017	29242367	19.98	male	Kazakhstan	no	IlluminaHiSeq	ERR1727367	b2	ERZ19661516	Yes
SAMEA4545422	healthy	healthy	CosteaPI_2017	29242367	24.84	female	Kazakhstan	no	IlluminaHiSeq	ERR1727450	b2	ERZ19695176	Yes
SAMEA4545372	healthy	healthy	CosteaPI_2017	29242367	24.03	female	Kazakhstan	no	IlluminaHiSeq	ERR1727558	b2	ERZ19693239	Yes
SAMEA4545308	healthy	healthy	CosteaPI_2017	29242367	24.54	male	Kazakhstan	no	IlluminaHiSeq	ERR1727638	b2	ERZ19665402	Yes
SAMEA4545280	healthy	healthy	CosteaPI_2017	29242367	23.62	female	Kazakhstan	no	IlluminaHiSeq	ERR1727663	b2	ERZ19693081	Yes
SAMEA4545396	healthy	healthy	CosteaPI_2017	29242367	24.61	female	Kazakhstan	no	IlluminaHiSeq	ERR1727728	b2	ERZ19692903	Yes
SAMEA4545326	healthy	healthy	CosteaPI_2017	29242367	21.34	female	Kazakhstan	no	IlluminaHiSeq	ERR1727772	b2	ERZ19693036	Yes
SAMEA4545406	healthy	healthy	CosteaPI_2017	29242367	24.17	female	Kazakhstan	no	IlluminaHiSeq	ERR1727820	b2	ERZ19692840	Yes
SAMEA4545282	healthy	healthy	CosteaPI_2017	29242367	24.34	female	Kazakhstan	no	IlluminaHiSeq	ERR1727844	b2	ERZ19697200	Yes
SAMEA4545362	healthy	healthy	CosteaPI_2017	29242367	24.01	female	Kazakhstan	no	IlluminaHiSeq	ERR1727909	b2	ERZ19693390	Yes
SAMEA4545450	healthy	healthy	CosteaPI_2017	29242367	24.96	female	Kazakhstan	no	IlluminaHiSeq	ERR1727932	b2	ERZ19693079	Yes
SAMEA4545296	healthy	healthy	CosteaPI_2017	29242367	20.96	female	Kazakhstan	no	IlluminaHiSeq	ERR1727952	b2	ERZ19692881	Yes
SAMEA4545364	healthy	healthy	CosteaPI_2017	29242367	23.51	male	Kazakhstan	no	IlluminaHiSeq	ERR1727956	b2	ERZ19694500	Yes
SAMEA4545420	healthy	healthy	CosteaPI_2017	29242367	24.46	female	Kazakhstan	no	IlluminaHiSeq	ERR1727960	b2	ERZ19696730	Yes
SAMEA4545380	healthy	healthy	CosteaPI_2017	29242367	20.55	female	Kazakhstan	no	IlluminaHiSeq	ERR1728004	b2	ERZ19664739	Yes
SAMEA4545312	healthy	healthy	CosteaPI_2017	29242367	23.15	female	Kazakhstan	no	IlluminaHiSeq	ERR1728050	b2	ERZ19692995	Yes
SAMEA4545388	healthy	healthy	CosteaPI_2017	29242367	22.86	female	Kazakhstan	no	IlluminaHiSeq	ERR1728094	b2	ERZ19661534	Yes
SAMEA4545446	healthy	healthy	CosteaPI_2017	29242367	24.34	male	Kazakhstan	no	IlluminaHiSeq	ERR1728184	b2	ERZ19634816	Yes
SAMEA4545288	healthy	healthy	CosteaPI_2017	29242367	20.45	female	Kazakhstan	no	IlluminaHiSeq	ERR1728196	b2	ERZ19693254	Yes
SAMEA4545430	healthy	healthy	CosteaPI_2017	29242367	22.76	male	Kazakhstan	no	IlluminaHiSeq	ERR1728230	b2	ERZ19693071	Yes
SAMEA4545332	healthy	healthy	CosteaPI_2017	29242367	24.97	female	Kazakhstan	no	IlluminaHiSeq	ERR1728262	b2	ERZ19696652	Yes
SAMEA4545360	healthy	healthy	CosteaPI_2017	29242367	23.16	male	Kazakhstan	no	IlluminaHiSeq	ERR1728266	b2	ERZ19693190	Yes
SAMEA4545284	healthy	healthy	CosteaPI_2017	29242367	24.09	female	Kazakhstan	no	IlluminaHiSeq	ERR1728397	b2	ERZ19664646	Yes
SAMEA3136638	healthy	Healthy	Feng_2015	25758642	22.1	Female	Austria	no	Illumina HiSeq 2000	ERR688507	b1	ERZ19651170	Yes
SAMEA3136670	healthy	Healthy	Feng_2015	25758642	23.45	Male	Austria	no	Illumina HiSeq 2000	ERR688509	b1	ERZ19649691	Yes
SAMEA3136769	colorectal_cancer	Colorectal cancer	Feng_2015	25758642	17.99	Male	Austria	no	Illumina HiSeq 2000	ERR688513	b1	ERZ19693777	Yes
SAMEA3136751	colorectal_cancer	Colorectal cancer	Feng_2015	25758642	28.03	Male	Austria	no	Illumina HiSeq 2000	ERR688515	b1	ERZ19693197	Yes
SAMEA3136738	colorectal_cancer	Colorectal cancer	Feng_2015	25758642	23.31	Female	Austria	no	Illumina HiSeq 2000	ERR688517	b1	ERZ19692890	Yes
SAMEA3136674	healthy	Healthy	Feng_2015	25758642	22.64	Male	Austria	no	Illumina HiSeq 2000	ERR688518	b1	ERZ19651858	Yes
SAMEA3136747	colorectal_cancer	Colorectal cancer	Feng_2015	25758642	29.4	Male	Austria	no	Illumina HiSeq 2000	ERR688521	b1	ERZ19649719	Yes
SAMEA3136676	healthy	Healthy	Feng_2015	25758642	22.79	Male	Austria	no	Illumina HiSeq 2000	ERR688523	b1	ERZ19694892	Yes
SAMEA3136743	colorectal_cancer	Colorectal cancer	Feng_2015	25758642	30.47	Male	Austria	no	Illumina HiSeq 2000	ERR688525	b1	ERZ19650957	Yes
SAMEA3136754	colorectal_cancer	Colorectal cancer	Feng_2015	25758642	27.28	Male	Austria	no	Illumina HiSeq 2000	ERR688527	b1	ERZ19662799	Yes
SAMEA3136644	healthy	Healthy	Feng_2015	25758642	21.7	Female	Austria	no	Illumina HiSeq 2000	ERR688528	b1	ERZ19636125	Yes
SAMEA3136673	healthy	Healthy	Feng_2015	25758642	22.2	Male	Austria	no	Illumina HiSeq 2000	ERR688530	b1	ERZ19651788	Yes
SAMEA3136765	colorectal_cancer	Colorectal cancer	Feng_2015	25758642	20.5	Female	Austria	no	Illumina HiSeq 2000	ERR688534	b1	ERZ19660814	Yes
SAMEA3136724	colorectal_cancer	Colorectal cancer	Feng_2015	25758642	31.22	Female	Austria	no	Illumina HiSeq 2000	ERR688541	b1	ERZ19660903	Yes
SAMEA3136668	healthy	Healthy	Feng_2015	25758642	23.14	Male	Austria	no	Illumina HiSeq 2000	ERR688543	b1	ERZ19662567	Yes
SAMEA3136645	healthy	Healthy	Feng_2015	25758642	21.7	Female	Austria	no	Illumina HiSeq 2000	ERR688544	b1	ERZ19696706	Yes
SAMEA3136755	colorectal_cancer	Colorectal cancer	Feng_2015	25758642	26.64	Male	Austria	no	Illumina HiSeq 2000	ERR688547	b1	ERZ19666369	Yes
SAMEA3136766	colorectal_cancer	Colorectal cancer	Feng_2015	25758642	32.25	Male	Austria	no	Illumina HiSeq 2000	ERR688548	b1	ERZ19634080	Yes
SAMEA3136728	colorectal_cancer	Colorectal cancer	Feng_2015	25758642	27.77	Female	Austria	no	Illumina HiSeq 2000	ERR688553	b1	ERZ19666209	Yes
SAMEA3136756	colorectal_cancer	Colorectal cancer	Feng_2015	25758642	26.37	Male	Austria	no	Illumina HiSeq 2000	ERR688558	b1	ERZ19694438	Yes
SAMEA3136646	healthy	Healthy	Feng_2015	25758642	22.4	Female	Austria	no	Illumina HiSeq 2000	ERR688563	b1	ERZ19634644	Yes
SAMEA3136753	colorectal_cancer	Colorectal cancer	Feng_2015	25758642	27.34	Male	Austria	no	Illumina HiSeq 2000	ERR688567	b1	ERZ19636704	Yes
SAMEA3136737	colorectal_cancer	Colorectal cancer	Feng_2015	25758642	23.34	Female	Austria	no	Illumina HiSeq 2000	ERR688568	b1	ERZ19663307	Yes
SAMEA3136726	colorectal_cancer	Colorectal cancer	Feng_2015	25758642	29.75	Female	Austria	no	Illumina HiSeq 2000	ERR688569	b1	ERZ19660720	Yes
SAMEA3136734	colorectal_cancer	Colorectal cancer	Feng_2015	25758642	24.09	Female	Austria	no	Illumina HiSeq 2000	ERR688570	b1	ERZ19694554	Yes
SAMEA3136758	colorectal_cancer	Colorectal cancer	Feng_2015	25758642	25.88	Male	Austria	no	Illumina HiSeq 2000	ERR688571	b1	ERZ19635154	Yes
SAMEA3136750	colorectal_cancer	Colorectal cancer	Feng_2015	25758642	28.41	Male	Austria	no	Illumina HiSeq 2000	ERR688572	b1	ERZ19693118	Yes
SAMEA3136742	colorectal_cancer	Colorectal cancer	Feng_2015	25758642	30.86	Male	Austria	no	Illumina HiSeq 2000	ERR688573	b1	ERZ19636839	Yes
SAMEA3136760	colorectal_cancer	Colorectal cancer	Feng_2015	25758642	24.82	Male	Austria	no	Illumina HiSeq 2000	ERR688574	b1	ERZ19634184	Yes
SAMEA3136727	colorectal_cancer	Colorectal cancer	Feng_2015	25758642	29.17	Female	Austria	no	Illumina HiSeq 2000	ERR688575	b1	ERZ19625409	Yes
SAMEA3136752	colorectal_cancer	Colorectal cancer	Feng_2015	25758642	27.76	Male	Austria	no	Illumina HiSeq 2000	ERR688576	b1	ERZ19634502	Yes
SAMEA3136740	colorectal_cancer	Colorectal cancer	Feng_2015	25758642	20.07	Female	Austria	no	Illumina HiSeq 2000	ERR688577	b1	ERZ19634624	Yes
SAMEA3136731	colorectal_cancer	Colorectal cancer	Feng_2015	25758642	26.67	Female	Austria	no	Illumina HiSeq 2000	ERR688578	b1	ERZ19696787	Yes
SAMEA3136729	colorectal_cancer	Colorectal cancer	Feng_2015	25758642	27.14	Female	Austria	no	Illumina HiSeq 2000	ERR688579	b1	ERZ19694188	Yes
SAMEA3136767	colorectal_cancer	Colorectal cancer	Feng_2015	25758642	29.74	Male	Austria	no	Illumina HiSeq 2000	ERR688580	b1	ERZ19662815	Yes
SAMEA3136761	colorectal_cancer	Colorectal cancer	Feng_2015	25758642	24.34	Male	Austria	no	Illumina HiSeq 2000	ERR688581	b1	ERZ19665308	Yes
SAMEA3136725	colorectal_cancer	Colorectal cancer	Feng_2015	25758642	30.08	Female	Austria	no	Illumina HiSeq 2000	ERR688582	b1	ERZ19665370	Yes
SAMEA3136763	colorectal_cancer	Colorectal cancer	Feng_2015	25758642	22.68	Male	Austria	no	Illumina HiSeq 2000	ERR688583	b1	ERZ19663367	Yes
SAMEA3136675	healthy	Healthy	Feng_2015	25758642	22.78	Male	Austria	no	Illumina HiSeq 2000	ERR688593	b1	ERZ19696544	Yes
SAMEA3136639	healthy	Healthy	Feng_2015	25758642	22.1	Female	Austria	no	Illumina HiSeq 2000	ERR688594	b1	ERZ19662835	Yes
SAMEA3136640	healthy	Healthy	Feng_2015	25758642	22.4	Female	Austria	no	Illumina HiSeq 2000	ERR688606	b1	ERZ19693423	Yes
SAMEA3136672	healthy	Healthy	Feng_2015	25758642	22.03	Male	Austria	no	Illumina HiSeq 2000	ERR688608	b1	ERZ19667602	Yes
SAMEA3136642	healthy	Healthy	Feng_2015	25758642	22.67	Female	Austria	no	Illumina HiSeq 2000	ERR688610	b1	ERZ19693316	Yes
SAMEA3136671	healthy	Healthy	Feng_2015	25758642	23.67	Male	Austria	no	Illumina HiSeq 2000	ERR688614	b1	ERZ19633736	Yes
SAMEA3136643	healthy	Healthy	Feng_2015	25758642	22.8	Female	Austria	no	Illumina HiSeq 2000	ERR688617	b1	ERZ19617835	Yes
SAMEA3136732	colorectal_cancer	Colorectal cancer	Feng_2015	25758642	25.78	Female	Austria	no	Illumina HiSeq 2000	ERR688618	b1	ERZ19668679	Yes
SAMEA3136641	healthy	Healthy	Feng_2015	25758642	22.58	Female	Austria	no	Illumina HiSeq 2000	ERR688619	b1	ERZ19684994	Yes
SAMEA3136637	healthy	Healthy	Feng_2015	25758642	22.1	Female	Austria	no	Illumina HiSeq 2000	ERR688622	b1	ERZ19661964	Yes
SAMEA3136746	colorectal_cancer	Colorectal cancer	Feng_2015	25758642	29.41	Male	Austria	no	Illumina HiSeq 2000	ERR688634	b1	ERZ19668182	Yes
SAMEA3136733	colorectal_cancer	Colorectal cancer	Feng_2015	25758642	24.22	Female	Austria	no	Illumina HiSeq 2000	ERR688636	b1	ERZ19662155	Yes
SAMEA3136757	colorectal_cancer	Colorectal cancer	Feng_2015	25758642	26.3	Male	Austria	no	Illumina HiSeq 2000	ERR688637	b1	ERZ19661696	Yes
SAMEA3136749	colorectal_cancer	Colorectal cancer	Feng_2015	25758642	29.07	Male	Austria	no	Illumina HiSeq 2000	ERR688639	b1	ERZ19635237	Yes
SAMEA3136730	colorectal_cancer	Colorectal cancer	Feng_2015	25758642	27.12	Female	Austria	no	Illumina HiSeq 2000	ERR688640	b1	ERZ19656041	Yes
SAMEA3136744	colorectal_cancer	Colorectal cancer	Feng_2015	25758642	29.94	Male	Austria	no	Illumina HiSeq 2000	ERR688641	b1	ERZ19662024	Yes
SAMEA3136764	colorectal_cancer	Colorectal cancer	Feng_2015	25758642	22.6	Male	Austria	no	Illumina HiSeq 2000	ERR688642	b1	ERZ19657599	Yes
SAMEA3136735	colorectal_cancer	Colorectal cancer	Feng_2015	25758642	23.83	Female	Austria	no	Illumina HiSeq 2000	ERR688643	b1	ERZ19650365	Yes
SAMEA3136745	colorectal_cancer	Colorectal cancer	Feng_2015	25758642	29.74	Male	Austria	no	Illumina HiSeq 2000	ERR688644	b1	ERZ19661626	Yes
SAMEA3136669	healthy	Healthy	Feng_2015	25758642	23.15	Male	Austria	no	Illumina HiSeq 2000	ERR688646	b1	ERZ19661498	Yes
SAMEA3136741	colorectal_cancer	Colorectal cancer	Feng_2015	25758642	33.56	Male	Austria	no	Illumina HiSeq 2000	ERR688647	b1	ERZ19650595	Yes
SAMEA3136739	colorectal_cancer	Colorectal cancer	Feng_2015	25758642	22.15	Female	Austria	no	Illumina HiSeq 2000	ERR688649	b1	ERZ19693047	Yes
SAMEA3136762	colorectal_cancer	Colorectal cancer	Feng_2015	25758642	24.34	Male	Austria	no	Illumina HiSeq 2000	ERR688650	b1	ERZ19692877	Yes
SAMEA3136736	colorectal_cancer	Colorectal cancer	Feng_2015	25758642	23.5	Female	Austria	no	Illumina HiSeq 2000	ERR688651	b1	ERZ19661883	Yes
SAMEA3178939	healthy	Healthy	Feng_2015	25758642	23.53	Male	Austria	no	Illumina HiSeq 2000	ERR710429	b1	ERZ19661555	Yes
SAMEA3178943	healthy	Healthy	Feng_2015	25758642	22.65	Female	Austria	no	Illumina HiSeq 2000	ERR710432	b1	ERZ19650028	Yes
SAMN13705433	rheumatoid_arthritis	Rheumatoid arthritis	Gupta_2020	32934239		Female	USA	no	Illumina HiSeq 3000/4009	SRR11047625	b2	ERZ19649498	Yes
SAMN13705432	rheumatoid_arthritis	Rheumatoid arthritis	Gupta_2020	32934239		Male	USA	no	Illumina HiSeq 3000/4008	SRR11047626	b2	ERZ19696160	Yes
SAMN13705431	rheumatoid_arthritis	Rheumatoid arthritis	Gupta_2020	32934239		Female	USA	no	Illumina HiSeq 3000/4007	SRR11047627	b2	ERZ19696225	Yes
SAMN13705430	rheumatoid_arthritis	Rheumatoid arthritis	Gupta_2020	32934239		Male	USA	no	Illumina HiSeq 3000/4006	SRR11047628	b2	ERZ19660841	Yes
SAMN13705429	rheumatoid_arthritis	Rheumatoid arthritis	Gupta_2020	32934239		Male	USA	no	Illumina HiSeq 3000/4005	SRR11047629	b2	ERZ19660768	Yes
SAMN13705472	rheumatoid_arthritis	Rheumatoid arthritis	Gupta_2020	32934239		Male	USA	no	Illumina HiSeq 3000/4048	SRR11047630	b2	ERZ19649562	Yes
SAMN13705470	rheumatoid_arthritis	Rheumatoid arthritis	Gupta_2020	32934239		Male	USA	no	Illumina HiSeq 3000/4046	SRR11047632	b2	ERZ19661402	Yes
SAMN13705469	rheumatoid_arthritis	Rheumatoid arthritis	Gupta_2020	32934239		Female	USA	no	Illumina HiSeq 3000/4045	SRR11047633	b2	ERZ19664505	Yes
SAMN13705468	rheumatoid_arthritis	Rheumatoid arthritis	Gupta_2020	32934239		Female	USA	no	Illumina HiSeq 3000/4044	SRR11047634	b2	ERZ19692928	Yes
SAMN13705467	rheumatoid_arthritis	Rheumatoid arthritis	Gupta_2020	32934239		Female	USA	no	Illumina HiSeq 3000/4043	SRR11047635	b2	ERZ19692942	Yes
SAMN13705466	rheumatoid_arthritis	Rheumatoid arthritis	Gupta_2020	32934239			USA	no	Illumina HiSeq 3000/4042	SRR11047636	b2	ERZ19692839	Yes
SAMN13705465	rheumatoid_arthritis	Rheumatoid arthritis	Gupta_2020	32934239		Male	USA	no	Illumina HiSeq 3000/4041	SRR11047637	b2	ERZ19651133	Yes
SAMN13705464	rheumatoid_arthritis	Rheumatoid arthritis	Gupta_2020	32934239		Female	USA	no	Illumina HiSeq 3000/4040	SRR11047638	b2	ERZ19697498	Yes
SAMN13705428	rheumatoid_arthritis	Rheumatoid arthritis	Gupta_2020	32934239		Female	USA	no	Illumina HiSeq 3000/4004	SRR11047639	b2	ERZ19692811	Yes
SAMN13705463	rheumatoid_arthritis	Rheumatoid arthritis	Gupta_2020	32934239		Female	USA	no	Illumina HiSeq 3000/4039	SRR11047640	b2	ERZ19665090	Yes
SAMN13705462	rheumatoid_arthritis	Rheumatoid arthritis	Gupta_2020	32934239		Female	USA	no	Illumina HiSeq 3000/4038	SRR11047641	b2	ERZ19665752	Yes
SAMN13705461	rheumatoid_arthritis	Rheumatoid arthritis	Gupta_2020	32934239		Male	USA	no	Illumina HiSeq 3000/4037	SRR11047642	b2	ERZ19695574	Yes
SAMN13705460	rheumatoid_arthritis	Rheumatoid arthritis	Gupta_2020	32934239			USA	no	Illumina HiSeq 3000/4036	SRR11047643	b2	ERZ19694867	Yes
SAMN13705459	rheumatoid_arthritis	Rheumatoid arthritis	Gupta_2020	32934239		Female	USA	no	Illumina HiSeq 3000/4035	SRR11047644	b2	ERZ19693180	Yes
SAMN13705458	rheumatoid_arthritis	Rheumatoid arthritis	Gupta_2020	32934239		Male	USA	no	Illumina HiSeq 3000/4034	SRR11047645	b2	ERZ19693173	Yes
SAMN13705457	rheumatoid_arthritis	Rheumatoid arthritis	Gupta_2020	32934239		Male	USA	no	Illumina HiSeq 3000/4033	SRR11047646	b2	ERZ19693037	Yes
SAMN13705456	rheumatoid_arthritis	Rheumatoid arthritis	Gupta_2020	32934239		Male	USA	no	Illumina HiSeq 3000/4032	SRR11047647	b2	ERZ19693055	Yes
SAMN13705455	rheumatoid_arthritis	Rheumatoid arthritis	Gupta_2020	32934239			USA	no	Illumina HiSeq 3000/4031	SRR11047648	b2	ERZ19693062	Yes
SAMN13705454	rheumatoid_arthritis	Rheumatoid arthritis	Gupta_2020	32934239		Female	USA	no	Illumina HiSeq 3000/4030	SRR11047649	b2	ERZ19693059	Yes
SAMN13705427	rheumatoid_arthritis	Rheumatoid arthritis	Gupta_2020	32934239		Male	USA	no	Illumina HiSeq 3000/4003	SRR11047650	b2	ERZ19693193	Yes
SAMN13705452	rheumatoid_arthritis	Rheumatoid arthritis	Gupta_2020	32934239			USA	no	Illumina HiSeq 3000/4028	SRR11047652	b2	ERZ19693042	Yes
SAMN13705451	rheumatoid_arthritis	Rheumatoid arthritis	Gupta_2020	32934239		Female	USA	no	Illumina HiSeq 3000/4027	SRR11047653	b2	ERZ19693048	Yes
SAMN13705450	rheumatoid_arthritis	Rheumatoid arthritis	Gupta_2020	32934239			USA	no	Illumina HiSeq 3000/4026	SRR11047654	b2	ERZ19664802	Yes
SAMN13705449	rheumatoid_arthritis	Rheumatoid arthritis	Gupta_2020	32934239		Male	USA	no	Illumina HiSeq 3000/4025	SRR11047655	b2	ERZ19665883	Yes
SAMN13705448	rheumatoid_arthritis	Rheumatoid arthritis	Gupta_2020	32934239		Female	USA	no	Illumina HiSeq 3000/4024	SRR11047656	b2	ERZ19695505	Yes
SAMN13705447	rheumatoid_arthritis	Rheumatoid arthritis	Gupta_2020	32934239		Female	USA	no	Illumina HiSeq 3000/4023	SRR11047657	b2	ERZ19694939	Yes
SAMN13705446	rheumatoid_arthritis	Rheumatoid arthritis	Gupta_2020	32934239		Female	USA	no	Illumina HiSeq 3000/4022	SRR11047658	b2	ERZ19692920	Yes
SAMN13705445	rheumatoid_arthritis	Rheumatoid arthritis	Gupta_2020	32934239			USA	no	Illumina HiSeq 3000/4021	SRR11047659	b2	ERZ19692958	Yes
SAMN13705444	rheumatoid_arthritis	Rheumatoid arthritis	Gupta_2020	32934239		Male	USA	no	Illumina HiSeq 3000/4020	SRR11047660	b2	ERZ19693065	Yes
SAMN13705443	rheumatoid_arthritis	Rheumatoid arthritis	Gupta_2020	32934239		Female	USA	no	Illumina HiSeq 3000/4019	SRR11047662	b2	ERZ19634733	Yes
SAMN13705441	rheumatoid_arthritis	Rheumatoid arthritis	Gupta_2020	32934239		Female	USA	no	Illumina HiSeq 3000/4017	SRR11047664	b2	ERZ19692946	Yes
SAMN13705440	rheumatoid_arthritis	Rheumatoid arthritis	Gupta_2020	32934239		Female	USA	no	Illumina HiSeq 3000/4016	SRR11047665	b2	ERZ19692951	Yes
SAMN13705439	rheumatoid_arthritis	Rheumatoid arthritis	Gupta_2020	32934239		Female	USA	no	Illumina HiSeq 3000/4015	SRR11047666	b2	ERZ19692835	Yes
SAMN13705438	rheumatoid_arthritis	Rheumatoid arthritis	Gupta_2020	32934239		Female	USA	no	Illumina HiSeq 3000/4014	SRR11047667	b2	ERZ19692802	No, sample excluded
SAMN13705437	rheumatoid_arthritis	Rheumatoid arthritis	Gupta_2020	32934239		Female	USA	no	Illumina HiSeq 3000/4013	SRR11047668	b2	ERZ19665339	Yes
SAMN13705436	rheumatoid_arthritis	Rheumatoid arthritis	Gupta_2020	32934239		Female	USA	no	Illumina HiSeq 3000/4012	SRR11047669	b2	ERZ19665703	Yes
SAMN13705435	rheumatoid_arthritis	Rheumatoid arthritis	Gupta_2020	32934239		Female	USA	no	Illumina HiSeq 3000/4011	SRR11047670	b2	ERZ19692924	Yes
SAMN13705434	rheumatoid_arthritis	Rheumatoid arthritis	Gupta_2020	32934239		Female	USA	no	Illumina HiSeq 3000/4010	SRR11047671	b2	ERZ19692955	Yes
SAMN13705425	rheumatoid_arthritis	Rheumatoid arthritis	Gupta_2020	32934239		Female	USA	no	Illumina HiSeq 3000/4001	SRR11047672	b2	ERZ19692829	Yes
SAMN06220509	healthy	Healthy	Guthrie_2017	29104759	<25	Female	USA	no	Illumina Hiseq 2500	SRR5963495	b2	ERZ19650211	Yes
SAMN07199873	IBD	Crohn's disease	Hall_2017	29183332			USA	no	Illumina HiSeq 2000	SRR5650038	b2	ERZ19636886	Yes
SAMN07199931	IBD	Crohn's disease	Hall_2017	29183332			USA	no	Illumina HiSeq 2000	SRR5650074	b2	ERZ19692870	Yes
SAMN07199841	IBD	Crohn's disease	Hall_2017	29183332			USA	no	Illumina HiSeq 2000	SRR5650115	b2	ERZ19637141	Yes
SAMN07199909	IBD	Crohn's disease	Hall_2017	29183332			USA	no	Illumina HiSeq 2000	SRR5650143	b2	ERZ19663060	Yes
SAMN07199968	IBD	Ulcerative colitis	Hall_2017	29183332			USA	no	Illumina HiSeq 2000	SRR5650147	b2	ERZ19697635	Yes
SAMN07199887	IBD	Ulcerative colitis	Hall_2017	29183332			USA	no	Illumina HiSeq 2000	SRR5650184	b2	ERZ19692803	Yes
SAMEA4431868	IBD	Crohn's disease	He_2017	28655159	22.32	Male	China	no	Illumina Hiseq 2000	ERR1620255	b1	ERZ19634034	Yes
SAMEA4431869	IBD	Crohn's disease	He_2017	28655159	18.22	Male	China	no	Illumina Hiseq 2000	ERR1620256	b1	ERZ19692981	Yes
SAMEA4431870	IBD	Crohn's disease	He_2017	28655159	16.18	Female	China	no	Illumina Hiseq 2000	ERR1620257	b1	ERZ19634553	Yes
SAMEA4431871	IBD	Crohn's disease	He_2017	28655159	16.4	Male	China	no	Illumina Hiseq 2000	ERR1620258	b1	ERZ19694576	Yes
SAMEA4431872	IBD	Crohn's disease	He_2017	28655159	13.22	Female	China	no	Illumina Hiseq 2000	ERR1620259	b1	ERZ19695876	Yes
SAMEA4431873	IBD	Crohn's disease	He_2017	28655159	17.65	Female	China	no	Illumina Hiseq 2000	ERR1620260	b1	ERZ19663905	Yes
SAMEA4431875	IBD	Crohn's disease	He_2017	28655159	14.62	Female	China	no	Illumina Hiseq 2000	ERR1620262	b1	ERZ19662883	Yes
SAMEA4431876	IBD	Crohn's disease	He_2017	28655159	18.51	Male	China	no	Illumina Hiseq 2000	ERR1620263	b1	ERZ19664697	Yes
SAMEA4431877	IBD	Crohn's disease	He_2017	28655159	16.04	Male	China	no	Illumina Hiseq 2000	ERR1620264	b1	ERZ19694737	Yes
SAMEA4431878	IBD	Crohn's disease	He_2017	28655159	18.36	Male	China	no	Illumina Hiseq 2000	ERR1620265	b1	ERZ19695711	Yes
SAMEA4431879	IBD	Crohn's disease	He_2017	28655159	24.9	Female	China	no	Illumina Hiseq 2000	ERR1620266	b1	ERZ19666049	Yes
SAMEA4431880	IBD	Crohn's disease	He_2017	28655159	16.53	Male	China	no	Illumina Hiseq 2000	ERR1620267	b1	ERZ19664717	Yes
SAMEA4431881	IBD	Crohn's disease	He_2017	28655159	19.62	Male	China	no	Illumina Hiseq 2000	ERR1620268	b1	ERZ19629611	Yes
SAMEA4431883	IBD	Crohn's disease	He_2017	28655159	17.89	Male	China	no	Illumina Hiseq 2000	ERR1620270	b1	ERZ19694705	Yes
SAMEA4431884	IBD	Crohn's disease	He_2017	28655159	16.76	Female	China	no	Illumina Hiseq 2000	ERR1620271	b1	ERZ19695767	Yes
SAMEA4431885	IBD	Crohn's disease	He_2017	28655159	23.22	Male	China	no	Illumina Hiseq 2000	ERR1620272	b1	ERZ19665915	Yes
SAMEA4431887	IBD	Crohn's disease	He_2017	28655159	20.93	Male	China	no	Illumina Hiseq 2000	ERR1620274	b1	ERZ19693073	Yes
SAMEA4431888	IBD	Crohn's disease	He_2017	28655159	15.43	Male	China	no	Illumina Hiseq 2000	ERR1620275	b1	ERZ19663511	Yes
SAMEA4431889	IBD	Crohn's disease	He_2017	28655159	22.86	Male	China	no	Illumina Hiseq 2000	ERR1620276	b1	ERZ19693137	Yes
SAMEA4431891	IBD	Crohn's disease	He_2017	28655159	20.9	Female	China	no	Illumina Hiseq 2000	ERR1620278	b1	ERZ19634921	Yes
SAMEA4431893	IBD	Crohn's disease	He_2017	28655159	17.47	Male	China	no	Illumina Hiseq 2000	ERR1620280	b1	ERZ19634599	Yes
SAMEA4431895	IBD	Crohn's disease	He_2017	28655159	21.97	Male	China	no	Illumina Hiseq 2000	ERR1620282	b1	ERZ19633009	Yes
SAMEA4431896	IBD	Crohn's disease	He_2017	28655159	19.01	Male	China	no	Illumina Hiseq 2000	ERR1620283	b1	ERZ19630967	Yes
SAMEA4431898	IBD	Crohn's disease	He_2017	28655159	22.49	Male	China	no	Illumina Hiseq 2000	ERR1620285	b1	ERZ19693057	Yes
SAMEA4431899	IBD	Crohn's disease	He_2017	28655159	21.83	Female	China	no	Illumina Hiseq 2000	ERR1620286	b1	ERZ19634779	Yes
SAMEA4431901	IBD	Crohn's disease	He_2017	28655159	19.49	Male	China	no	Illumina Hiseq 2000	ERR1620288	b1	ERZ19663151	No, sample excluded
SAMEA4431902	IBD	Crohn's disease	He_2017	28655159	20	Female	China	no	Illumina Hiseq 2000	ERR1620289	b1	ERZ19693170	Yes
SAMEA4431903	IBD	Crohn's disease	He_2017	28655159	19.36	Male	China	no	Illumina Hiseq 2000	ERR1620290	b1	ERZ19637422	Yes
SAMEA4431904	IBD	Crohn's disease	He_2017	28655159	22.03	Male	China	no	Illumina Hiseq 2000	ERR1620291	b1	ERZ19637345	Yes
SAMEA4431905	IBD	Crohn's disease	He_2017	28655159	20.57	Male	China	no	Illumina Hiseq 2000	ERR1620292	b1	ERZ19634772	Yes
SAMEA4431906	IBD	Crohn's disease	He_2017	28655159	18.03	Male	China	no	Illumina Hiseq 2000	ERR1620293	b1	ERZ19634827	Yes
SAMEA4431907	IBD	Crohn's disease	He_2017	28655159	23.26	Male	China	no	Illumina Hiseq 2000	ERR1620294	b1	ERZ19634601	Yes
SAMEA4431908	IBD	Crohn's disease	He_2017	28655159	18.83	Male	China	no	Illumina Hiseq 2000	ERR1620295	b1	ERZ19692963	Yes
SAMEA4431909	IBD	Crohn's disease	He_2017	28655159	23.73	Male	China	no	Illumina Hiseq 2000	ERR1620296	b1	ERZ19692846	Yes
SAMEA4431910	IBD	Crohn's disease	He_2017	28655159			China	no	Illumina Hiseq 2000	ERR1620297	b1	ERZ19630090	Yes
SAMEA4431913	IBD	Crohn's disease	He_2017	28655159	18.33	Male	China	no	Illumina Hiseq 2000	ERR1620300	b1	ERZ19661740	Yes
SAMEA4431914	IBD	Crohn's disease	He_2017	28655159	18.29	Male	China	no	Illumina Hiseq 2000	ERR1620301	b1	ERZ19661990	Yes
SAMEA4431915	IBD	Crohn's disease	He_2017	28655159	24.42	Male	China	no	Illumina Hiseq 2000	ERR1620302	b1	ERZ19661937	Yes
SAMEA4431916	IBD	Crohn's disease	He_2017	28655159	17	Male	China	no	Illumina Hiseq 2000	ERR1620303	b1	ERZ19667953	Yes
SAMEA4431917	IBD	Crohn's disease	He_2017	28655159	13.98	Male	China	no	Illumina Hiseq 2000	ERR1620304	b1	ERZ19693666	Yes
SAMEA4431919	IBD	Crohn's disease	He_2017	28655159	16.75	Male	China	no	Illumina Hiseq 2000	ERR1620306	b1	ERZ19693556	Yes
SAMEA4431921	IBD	Crohn's disease	He_2017	28655159	16.46	Male	China	no	Illumina Hiseq 2000	ERR1620308	b1	ERZ19618069	Yes
SAMEA4431926	IBD	Crohn's disease	He_2017	28655159	15.78	Female	China	no	Illumina Hiseq 2000	ERR1620313	b1	ERZ19668864	Yes
SAMEA4431928	IBD	Crohn's disease	He_2017	28655159	18.27	Female	China	no	Illumina Hiseq 2000	ERR1620315	b1	ERZ19662093	Yes
SAMEA4431929	IBD	Crohn's disease	He_2017	28655159	19.4	Male	China	no	Illumina Hiseq 2000	ERR1620316	b1	ERZ19693096	Yes
SAMEA4431931	IBD	Crohn's disease	He_2017	28655159	21.05	Male	China	no	Illumina Hiseq 2000	ERR1620318	b1	ERZ19636068	Yes
SAMEA4431933	IBD	Crohn's disease	He_2017	28655159	15.26	Female	China	no	Illumina Hiseq 2000	ERR1620320	b1	ERZ19617594	Yes
SAMEA4431935	healthy	Healthy	He_2017	28655159	21.26	Male	China	no	Illumina Hiseq 2000	ERR1620322	b1	ERZ19692996	Yes
SAMEA4431937	healthy	Healthy	He_2017	28655159	23.66	Male	China	no	Illumina Hiseq 2000	ERR1620324	b1	ERZ19695440	No, sample excluded
SAMEA4431938	healthy	Healthy	He_2017	28655159	22.04	Male	China	no	Illumina Hiseq 2000	ERR1620325	b1	ERZ19693412	Yes
SAMEA4431940	healthy	Healthy	He_2017	28655159	18.69	Male	China	no	Illumina Hiseq 2000	ERR1620327	b1	ERZ19693302	Yes
SAMEA4431941	healthy	Healthy	He_2017	28655159	22.33	Male	China	no	Illumina Hiseq 2000	ERR1620328	b1	ERZ19693088	Yes
SAMEA4431942	healthy	Healthy	He_2017	28655159	21.45	Male	China	no	Illumina Hiseq 2000	ERR1620329	b1	ERZ19662218	Yes
SAMEA4431943	healthy	Healthy	He_2017	28655159	21.26	Male	China	no	Illumina Hiseq 2000	ERR1620330	b1	ERZ19695313	Yes
SAMEA4431944	healthy	Healthy	He_2017	28655159	20.2	Male	China	no	Illumina Hiseq 2000	ERR1620331	b1	ERZ19693459	Yes
SAMEA4431945	healthy	Healthy	He_2017	28655159	22.49	Male	China	no	Illumina Hiseq 2000	ERR1620332	b1	ERZ19635344	Yes
SAMEA4431947	healthy	Healthy	He_2017	28655159	20.96	Male	China	no	Illumina Hiseq 2000	ERR1620334	b1	ERZ19617939	Yes
SAMEA4431950	healthy	Healthy	He_2017	28655159	20.03	Male	China	no	Illumina Hiseq 2000	ERR1620337	b1	ERZ19634002	Yes
SAMEA4431952	healthy	Healthy	He_2017	28655159	18.82	Male	China	no	Illumina Hiseq 2000	ERR1620339	b1	ERZ19692950	Yes
SAMEA4431953	healthy	Healthy	He_2017	28655159	23.51	Male	China	no	Illumina Hiseq 2000	ERR1620340	b1	ERZ19693087	Yes
SAMEA4431954	healthy	Healthy	He_2017	28655159	19.47	Male	China	no	Illumina Hiseq 2000	ERR1620341	b1	ERZ19693280	Yes
SAMEA4431955	healthy	Healthy	He_2017	28655159	18.82	Male	China	no	Illumina Hiseq 2000	ERR1620342	b1	ERZ19693067	Yes
SAMEA4431956	healthy	Healthy	He_2017	28655159	21.15	Male	China	no	Illumina Hiseq 2000	ERR1620343	b1	ERZ19695684	Yes
SAMEA4431957	healthy	Healthy	He_2017	28655159	20.98	Male	China	no	Illumina Hiseq 2000	ERR1620344	b1	ERZ19693473	Yes
SAMEA4431959	healthy	Healthy	He_2017	28655159	18.81	Male	China	no	Illumina Hiseq 2000	ERR1620346	b1	ERZ19650450	Yes
SAMEA4431960	healthy	Healthy	He_2017	28655159	19.02	Male	China	no	Illumina Hiseq 2000	ERR1620347	b1	ERZ19661890	Yes
SAMEA4431961	healthy	Healthy	He_2017	28655159	20.76	Male	China	no	Illumina Hiseq 2000	ERR1620348	b1	ERZ19650357	Yes
SAMEA4431963	healthy	Healthy	He_2017	28655159	21.14	Male	China	no	Illumina Hiseq 2000	ERR1620350	b1	ERZ19693499	Yes
SAMEA4431965	healthy	Healthy	He_2017	28655159	19.1	Male	China	no	Illumina Hiseq 2000	ERR1620352	b1	ERZ19650596	Yes
SAMEA4431966	healthy	Healthy	He_2017	28655159	20.86	Male	China	no	Illumina Hiseq 2000	ERR1620353	b1	ERZ19661886	Yes
SAMEA4431968	healthy	Healthy	He_2017	28655159	19.82	Male	China	no	Illumina Hiseq 2000	ERR1620355	b1	ERZ19637109	Yes
SAMEA4431969	healthy	Healthy	He_2017	28655159	21.05	Male	China	no	Illumina Hiseq 2000	ERR1620356	b1	ERZ19693060	Yes
SAMEA4431970	healthy	Healthy	He_2017	28655159	21.26	Male	China	no	Illumina Hiseq 2000	ERR1620357	b1	ERZ19636123	Yes
SAMEA4431971	healthy	Healthy	He_2017	28655159	19.61	Male	China	no	Illumina Hiseq 2000	ERR1620358	b1	ERZ19696812	Yes
SAMEA4431972	healthy	Healthy	He_2017	28655159	24.49	Male	China	no	Illumina Hiseq 2000	ERR1620359	b1	ERZ19661567	Yes
SAMEA4431973	healthy	Healthy	He_2017	28655159	21.43	Male	China	no	Illumina Hiseq 2000	ERR1620360	b1	ERZ19650427	Yes
SAMEA4431974	healthy	Healthy	He_2017	28655159	19.71	Male	China	no	Illumina Hiseq 2000	ERR1620361	b1	ERZ19657243	Yes
SAMEA4431975	healthy	Healthy	He_2017	28655159	22.04	Male	China	no	Illumina Hiseq 2000	ERR1620362	b1	ERZ19661994	Yes
SAMEA4431976	healthy	Healthy	He_2017	28655159	24.88	Male	China	no	Illumina Hiseq 2000	ERR1620363	b1	ERZ19656360	Yes
SAMEA4431977	healthy	Healthy	He_2017	28655159	19.38	Male	China	no	Illumina Hiseq 2000	ERR1620364	b1	ERZ19650558	Yes
SAMEA4431979	healthy	Healthy	He_2017	28655159	18.51	Male	China	no	Illumina Hiseq 2000	ERR1620366	b1	ERZ19661888	Yes
SAMEA4431981	healthy	Healthy	He_2017	28655159	19.11	Male	China	no	Illumina Hiseq 2000	ERR1620368	b1	ERZ19693095	Yes
SAMEA4431983	healthy	Healthy	He_2017	28655159	23.88	Male	China	no	Illumina Hiseq 2000	ERR1620370	b1	ERZ19650462	Yes
SAMEA4431985	healthy	Healthy	He_2017	28655159	19.26	Male	China	no	Illumina Hiseq 2000	ERR1620372	b1	ERZ19661862	Yes
SAMEA4431986	healthy	Healthy	He_2017	28655159	18.66	Female	China	no	Illumina Hiseq 2000	ERR1620373	b1	ERZ19661658	Yes
SAMEA4431989	healthy	Healthy	He_2017	28655159	18.51	Male	China	no	Illumina Hiseq 2000	ERR1620376	b1	ERZ19662071	Yes
SAMEA104142374	healthy	Healthy	Jie_2017	29018189	23.88	Male	China	no	Illumina HiSeq 2000	ERR2017411	b2	ERZ19662586	Yes
SAMEA104142355	healthy	Healthy	Jie_2017	29018189	24.02	Male	China	no	Illumina HiSeq 2000	ERR2017430	b2	ERZ19660605	Yes
SAMEA104142347	healthy	Healthy	Jie_2017	29018189	24.68	Male	China	no	Illumina HiSeq 2000	ERR2017438	b2	ERZ19662696	Yes
SAMEA104142343	healthy	Healthy	Jie_2017	29018189	22.06	Female	China	no	Illumina HiSeq 2000	ERR2017442	b2	ERZ19630696	Yes
SAMEA104142342	healthy	Healthy	Jie_2017	29018189	24.46	Male	China	no	Illumina HiSeq 2000	ERR2017443	b2	ERZ19632205	Yes
SAMEA104142340	healthy	Healthy	Jie_2017	29018189	20.2	Female	China	no	Illumina HiSeq 2000	ERR2017444	b2	ERZ19637279	Yes
SAMEA104142325	healthy	Healthy	Jie_2017	29018189	20.02	Male	China	no	Illumina HiSeq 2000	ERR2017447	b2	ERZ19634782	Yes
SAMEA104142326	healthy	Healthy	Jie_2017	29018189	21.33	Female	China	no	Illumina HiSeq 2000	ERR2017449	b2	ERZ19693176	Yes
SAMEA104142331	healthy	Healthy	Jie_2017	29018189	24.84	Female	China	no	Illumina HiSeq 2000	ERR2017450	b2	ERZ19637381	Yes
SAMEA104142337	healthy	Healthy	Jie_2017	29018189	20.81	Female	China	no	Illumina HiSeq 2000	ERR2017453	b2	ERZ19634746	Yes
SAMEA104142339	healthy	Healthy	Jie_2017	29018189	20.45	Male	China	no	Illumina HiSeq 2000	ERR2017455	b2	ERZ19634600	Yes
SAMEA104142328	healthy	Healthy	Jie_2017	29018189	24.62	Male	China	no	Illumina HiSeq 2000	ERR2017456	b2	ERZ19630400	Yes
SAMEA104142333	healthy	Healthy	Jie_2017	29018189	23.43	Male	China	no	Illumina HiSeq 2000	ERR2017458	b2	ERZ19665816	Yes
SAMEA104142334	healthy	Healthy	Jie_2017	29018189	23.36	Male	China	no	Illumina HiSeq 2000	ERR2017460	b2	ERZ19663117	Yes
SAMEA104142222	healthy	Healthy	Jie_2017	29018189	21.72	Male	China	no	Illumina HiSeq 2000	ERR2017461	b2	ERZ19664528	Yes
SAMEA104142235	healthy	Healthy	Jie_2017	29018189	21.08	Female	China	no	Illumina HiSeq 2000	ERR2017463	b2	ERZ19693034	Yes
SAMEA104142232	healthy	Healthy	Jie_2017	29018189	21.48	Male	China	no	Illumina HiSeq 2000	ERR2017466	b2	ERZ19695178	No, sample excluded
SAMEA104142231	healthy	Healthy	Jie_2017	29018189	22.86	Female	China	no	Illumina HiSeq 2000	ERR2017467	b2	ERZ19695388	Yes
SAMEA104142229	healthy	Healthy	Jie_2017	29018189	19.56	Female	China	no	Illumina HiSeq 2000	ERR2017469	b2	ERZ19692932	Yes
SAMEA104142228	healthy	Healthy	Jie_2017	29018189	23.88	Male	China	no	Illumina HiSeq 2000	ERR2017470	b2	ERZ19665615	Yes
SAMEA104142223	healthy	Healthy	Jie_2017	29018189	24.01	Male	China	no	Illumina HiSeq 2000	ERR2017518	b2	ERZ19693015	Yes
SAMEA104142221	healthy	Healthy	Jie_2017	29018189	21.88	Male	China	no	Illumina HiSeq 2000	ERR2017520	b2	ERZ19634795	Yes
SAMEA104142217	healthy	Healthy	Jie_2017	29018189	23.88	Male	China	no	Illumina HiSeq 2000	ERR2017521	b2	ERZ19634224	Yes
SAMEA104142215	healthy	Healthy	Jie_2017	29018189	24.97	Female	China	no	Illumina HiSeq 2000	ERR2017522	b2	ERZ19618652	Yes
SAMEA104142213	healthy	Healthy	Jie_2017	29018189	19.56	Female	China	no	Illumina HiSeq 2000	ERR2017525	b2	ERZ19693246	Yes
SAMEA104142219	healthy	Healthy	Jie_2017	29018189	24.12	Female	China	no	Illumina HiSeq 2000	ERR2017526	b2	ERZ19635537	Yes
SAMEA104142211	healthy	Healthy	Jie_2017	29018189	20	Male	China	no	Illumina HiSeq 2000	ERR2017529	b2	ERZ19666377	Yes
SAMEA104142210	healthy	Healthy	Jie_2017	29018189	20.7	Female	China	no	Illumina HiSeq 2000	ERR2017530	b2	ERZ19635788	Yes
SAMEA104142078	healthy	Healthy	Jie_2017	29018189	23.03	Male	China	no	Illumina HiSeq 2000	ERR2017531	b2	ERZ19693261	Yes
SAMEA104142153	healthy	Healthy	Jie_2017	29018189	20.96	Female	China	no	Illumina HiSeq 2000	ERR2017533	b2	ERZ19693704	Yes
SAMEA104142150	healthy	Healthy	Jie_2017	29018189	24.39	Male	China	no	Illumina HiSeq 2000	ERR2017536	b2	ERZ19618876	Yes
SAMEA104142148	healthy	Healthy	Jie_2017	29018189	18.83	Female	China	no	Illumina HiSeq 2000	ERR2017538	b2	ERZ19693519	Yes
SAMEA104142145	healthy	Healthy	Jie_2017	29018189	22.04	Female	China	no	Illumina HiSeq 2000	ERR2017541	b2	ERZ19695810	Yes
SAMEA104142144	healthy	Healthy	Jie_2017	29018189	23.99	Male	China	no	Illumina HiSeq 2000	ERR2017542	b2	ERZ19693117	Yes
SAMEA104142142	healthy	Healthy	Jie_2017	29018189	19.48	Female	China	no	Illumina HiSeq 2000	ERR2017544	b2	ERZ19693594	Yes
SAMEA104142141	healthy	Healthy	Jie_2017	29018189	22.5	Male	China	no	Illumina HiSeq 2000	ERR2017545	b2	ERZ19661729	Yes
SAMEA104142140	healthy	Healthy	Jie_2017	29018189	20.8	Male	China	no	Illumina HiSeq 2000	ERR2017546	b2	ERZ19650107	Yes
SAMEA104142139	healthy	Healthy	Jie_2017	29018189	23.65	Female	China	no	Illumina HiSeq 2000	ERR2017547	b2	ERZ19637615	Yes
SAMEA104142137	healthy	Healthy	Jie_2017	29018189	21.1	Female	China	no	Illumina HiSeq 2000	ERR2017549	b2	ERZ19652103	Yes
SAMEA104142134	healthy	Healthy	Jie_2017	29018189	22.76	Male	China	no	Illumina HiSeq 2000	ERR2017552	b2	ERZ19650191	Yes
SAMEA104142133	healthy	Healthy	Jie_2017	29018189	22.15	Female	China	no	Illumina HiSeq 2000	ERR2017553	b2	ERZ19637499	Yes
SAMEA104142132	healthy	Healthy	Jie_2017	29018189	20	Female	China	no	Illumina HiSeq 2000	ERR2017554	b2	ERZ19693021	Yes
SAMEA104142131	healthy	Healthy	Jie_2017	29018189	22.41	Male	China	no	Illumina HiSeq 2000	ERR2017555	b2	ERZ19636409	Yes
SAMEA104142129	healthy	Healthy	Jie_2017	29018189	23.42	Female	China	no	Illumina HiSeq 2000	ERR2017557	b2	ERZ19693273	Yes
SAMEA104142125	healthy	Healthy	Jie_2017	29018189	22.68	Female	China	no	Illumina HiSeq 2000	ERR2017561	b2	ERZ19654229	No, sample excluded
SAMEA104142124	healthy	Healthy	Jie_2017	29018189	21.26	Female	China	no	Illumina HiSeq 2000	ERR2017562	b2	ERZ19650240	Yes
SAMEA104142076	healthy	Healthy	Jie_2017	29018189	24.8	Male	China	no	Illumina HiSeq 2000	ERR2017564	b2	ERZ19661635	Yes
SAMEA104142119	healthy	Healthy	Jie_2017	29018189	21.08	Female	China	no	Illumina HiSeq 2000	ERR2017569	b2	ERZ19636720	Yes
SAMEA104142117	healthy	Healthy	Jie_2017	29018189	21.48	Male	China	no	Illumina HiSeq 2000	ERR2017571	b2	ERZ19661798	Yes
SAMEA104142115	healthy	Healthy	Jie_2017	29018189	21.01	Male	China	no	Illumina HiSeq 2000	ERR2017573	b2	ERZ19661367	Yes
SAMEA104142111	healthy	Healthy	Jie_2017	29018189	18.82	Male	China	no	Illumina HiSeq 2000	ERR2017577	b2	ERZ19659438	Yes
SAMEA104142102	healthy	Healthy	Jie_2017	29018189	20	Female	China	no	Illumina HiSeq 2000	ERR2017584	b2	ERZ19637280	Yes
SAMEA104142107	healthy	Healthy	Jie_2017	29018189	22.19	Female	China	no	Illumina HiSeq 2000	ERR2017586	b2	ERZ19661908	Yes
SAMEA104142104	healthy	Healthy	Jie_2017	29018189	19.36	Male	China	no	Illumina HiSeq 2000	ERR2017590	b2	ERZ19637213	Yes
SAMEA104142103	healthy	Healthy	Jie_2017	29018189	22.41	Female	China	no	Illumina HiSeq 2000	ERR2017591	b2	ERZ19650361	Yes
SAMEA104142099	healthy	Healthy	Jie_2017	29018189	20.31	Female	China	no	Illumina HiSeq 2000	ERR2017592	b2	ERZ19694279	Yes
SAMEA104142097	healthy	Healthy	Jie_2017	29018189	21.21	Female	China	no	Illumina HiSeq 2000	ERR2017594	b2	ERZ19693290	Yes
SAMEA104142089	healthy	Healthy	Jie_2017	29018189	22.21	Female	China	no	Illumina HiSeq 2000	ERR2017595	b2	ERZ19693068	Yes
SAMEA104142088	healthy	Healthy	Jie_2017	29018189	21.93	Female	China	no	Illumina HiSeq 2000	ERR2017596	b2	ERZ19636166	Yes
SAMEA104142087	healthy	Healthy	Jie_2017	29018189	23.18	Male	China	no	Illumina HiSeq 2000	ERR2017597	b2	ERZ19693063	Yes
SAMEA104142270	atherosclerosis	ACVD	Jie_2017	29018189	19.03	Male	China	no	Illumina HiSeq 2000	ERR2017628	b2	ERZ19649555	Yes
SAMEA104142269	atherosclerosis	ACVD	Jie_2017	29018189	26.4	Male	China	no	Illumina HiSeq 2000	ERR2017629	b2	ERZ19661099	Yes
SAMEA104142268	atherosclerosis	ACVD	Jie_2017	29018189	26.45	Male	China	no	Illumina HiSeq 2000	ERR2017630	b2	ERZ19649612	Yes
SAMEA104142267	atherosclerosis	ACVD	Jie_2017	29018189	21.11	Male	China	no	Illumina HiSeq 2000	ERR2017631	b2	ERZ19638153	Yes
SAMEA104142266	atherosclerosis	ACVD	Jie_2017	29018189	27.01	Male	China	no	Illumina HiSeq 2000	ERR2017632	b2	ERZ19651375	Yes
SAMEA104142265	atherosclerosis	ACVD	Jie_2017	29018189	27.59	Female	China	no	Illumina HiSeq 2000	ERR2017633	b2	ERZ19661370	Yes
SAMEA104142264	atherosclerosis	ACVD	Jie_2017	29018189	29.71	Male	China	no	Illumina HiSeq 2000	ERR2017634	b2	ERZ19635080	Yes
SAMEA104142263	atherosclerosis	ACVD	Jie_2017	29018189	23.7	Male	China	no	Illumina HiSeq 2000	ERR2017635	b2	ERZ19635909	Yes
SAMEA104142262	atherosclerosis	ACVD	Jie_2017	29018189	25.65	Male	China	no	Illumina HiSeq 2000	ERR2017636	b2	ERZ19692879	Yes
SAMEA104142261	atherosclerosis	ACVD	Jie_2017	29018189	23.88	Male	China	no	Illumina HiSeq 2000	ERR2017637	b2	ERZ19697101	Yes
SAMEA104142260	atherosclerosis	ACVD	Jie_2017	29018189	25.59	Male	China	no	Illumina HiSeq 2000	ERR2017638	b2	ERZ19651005	Yes
SAMEA104142259	atherosclerosis	ACVD	Jie_2017	29018189	17.24	Female	China	no	Illumina HiSeq 2000	ERR2017639	b2	ERZ19651666	Yes
SAMEA104142258	atherosclerosis	ACVD	Jie_2017	29018189	24.3	Male	China	no	Illumina HiSeq 2000	ERR2017640	b2	ERZ19628427	Yes
SAMEA104142257	atherosclerosis	ACVD	Jie_2017	29018189	31.89	Male	China	no	Illumina HiSeq 2000	ERR2017641	b2	ERZ19634071	Yes
SAMEA104142256	atherosclerosis	ACVD	Jie_2017	29018189	24.61	Male	China	no	Illumina HiSeq 2000	ERR2017642	b2	ERZ19634605	No, sample excluded
SAMEA104142254	atherosclerosis	ACVD	Jie_2017	29018189	22.51	Female	China	no	Illumina HiSeq 2000	ERR2017644	b2	ERZ19635055	Yes
SAMEA104142253	atherosclerosis	ACVD	Jie_2017	29018189	29.86	Female	China	no	Illumina HiSeq 2000	ERR2017645	b2	ERZ19634653	Yes
SAMEA104142252	atherosclerosis	ACVD	Jie_2017	29018189	22.27	Male	China	no	Illumina HiSeq 2000	ERR2017646	b2	ERZ19636966	Yes
SAMEA104142250	atherosclerosis	ACVD	Jie_2017	29018189	23.67	Male	China	no	Illumina HiSeq 2000	ERR2017648	b2	ERZ19665225	Yes
SAMEA104142249	atherosclerosis	ACVD	Jie_2017	29018189	29	Male	China	no	Illumina HiSeq 2000	ERR2017649	b2	ERZ19663486	Yes
SAMEA104142248	atherosclerosis	ACVD	Jie_2017	29018189	27.72	Male	China	no	Illumina HiSeq 2000	ERR2017650	b2	ERZ19635124	Yes
SAMEA104142247	atherosclerosis	ACVD	Jie_2017	29018189	15.79	Male	China	no	Illumina HiSeq 2000	ERR2017661	b2	ERZ19663391	Yes
SAMEA104142246	atherosclerosis	ACVD	Jie_2017	29018189	27.38	Male	China	no	Illumina HiSeq 2000	ERR2017662	b2	ERZ19662771	Yes
SAMEA104142245	atherosclerosis	ACVD	Jie_2017	29018189	24.44	Male	China	no	Illumina HiSeq 2000	ERR2017663	b2	ERZ19664833	Yes
SAMEA104142244	atherosclerosis	ACVD	Jie_2017	29018189	23.6	Male	China	no	Illumina HiSeq 2000	ERR2017665	b2	ERZ19696476	Yes
SAMEA104142243	atherosclerosis	ACVD	Jie_2017	29018189	24.31	Male	China	no	Illumina HiSeq 2000	ERR2017666	b2	ERZ19666133	Yes
SAMEA104142242	atherosclerosis	ACVD	Jie_2017	29018189	20.76	Male	China	no	Illumina HiSeq 2000	ERR2017667	b2	ERZ19664571	Yes
SAMEA104142241	atherosclerosis	ACVD	Jie_2017	29018189	24.22	Male	China	no	Illumina HiSeq 2000	ERR2017669	b2	ERZ19634066	Yes
SAMEA104142240	atherosclerosis	ACVD	Jie_2017	29018189	26.99	Female	China	no	Illumina HiSeq 2000	ERR2017670	b2	ERZ19694565	Yes
SAMEA104142239	atherosclerosis	ACVD	Jie_2017	29018189	23.05	Male	China	no	Illumina HiSeq 2000	ERR2017673	b2	ERZ19664605	Yes
SAMEA104142238	atherosclerosis	ACVD	Jie_2017	29018189	22.22	Female	China	no	Illumina HiSeq 2000	ERR2017674	b2	ERZ19665492	Yes
SAMEA104142237	atherosclerosis	ACVD	Jie_2017	29018189	24.65	Male	China	no	Illumina HiSeq 2000	ERR2017675	b2	ERZ19663327	Yes
SAMEA104142209	atherosclerosis	ACVD	Jie_2017	29018189	27.76	Male	China	no	Illumina HiSeq 2000	ERR2017678	b2	ERZ19635139	Yes
SAMEA104142208	atherosclerosis	ACVD	Jie_2017	29018189	30.12	Male	China	no	Illumina HiSeq 2000	ERR2017679	b2	ERZ19694764	Yes
SAMEA104142207	atherosclerosis	ACVD	Jie_2017	29018189	24.09	Female	China	no	Illumina HiSeq 2000	ERR2017680	b2	ERZ19634443	Yes
SAMEA104142206	atherosclerosis	ACVD	Jie_2017	29018189	26.67	Female	China	no	Illumina HiSeq 2000	ERR2017681	b2	ERZ19634643	Yes
SAMEA104142205	atherosclerosis	ACVD	Jie_2017	29018189	23.62	Male	China	no	Illumina HiSeq 2000	ERR2017682	b2	ERZ19692855	Yes
SAMEA104142204	atherosclerosis	ACVD	Jie_2017	29018189	21.45	Male	China	no	Illumina HiSeq 2000	ERR2017683	b2	ERZ19626085	Yes
SAMEA104142203	atherosclerosis	ACVD	Jie_2017	29018189	22.5	Male	China	no	Illumina HiSeq 2000	ERR2017684	b2	ERZ19693132	Yes
SAMEA104142202	atherosclerosis	ACVD	Jie_2017	29018189	25.71	Male	China	no	Illumina HiSeq 2000	ERR2017685	b2	ERZ19636750	Yes
SAMEA104142201	atherosclerosis	ACVD	Jie_2017	29018189	30.12	Male	China	no	Illumina HiSeq 2000	ERR2017686	b2	ERZ19694644	Yes
SAMEA104142200	atherosclerosis	ACVD	Jie_2017	29018189	24.61	Male	China	no	Illumina HiSeq 2000	ERR2017687	b2	ERZ19694787	Yes
SAMEA104142199	atherosclerosis	ACVD	Jie_2017	29018189	23.94	Female	China	no	Illumina HiSeq 2000	ERR2017688	b2	ERZ19665611	Yes
SAMEA104142086	atherosclerosis	ACVD	Jie_2017	29018189	20.96	Female	China	no	Illumina HiSeq 2000	ERR2017689	b2	ERZ19662725	Yes
SAMEA104142198	atherosclerosis	ACVD	Jie_2017	29018189	22.23	Female	China	no	Illumina HiSeq 2000	ERR2017690	b2	ERZ19693109	Yes
SAMEA104142197	atherosclerosis	ACVD	Jie_2017	29018189	29.67	Female	China	no	Illumina HiSeq 2000	ERR2017691	b2	ERZ19636805	Yes
SAMEA104142196	atherosclerosis	ACVD	Jie_2017	29018189	26.91	Male	China	no	Illumina HiSeq 2000	ERR2017692	b2	ERZ19694586	Yes
SAMEA104142195	atherosclerosis	ACVD	Jie_2017	29018189	26.57	Male	China	no	Illumina HiSeq 2000	ERR2017693	b2	ERZ19635195	Yes
SAMEA104142194	atherosclerosis	ACVD	Jie_2017	29018189	21.94	Male	China	no	Illumina HiSeq 2000	ERR2017694	b2	ERZ19692888	Yes
SAMEA104142193	atherosclerosis	ACVD	Jie_2017	29018189	21.48	Male	China	no	Illumina HiSeq 2000	ERR2017695	b2	ERZ19634630	Yes
SAMEA104142192	atherosclerosis	ACVD	Jie_2017	29018189	27.18	Male	China	no	Illumina HiSeq 2000	ERR2017696	b2	ERZ19634153	Yes
SAMEA104142191	atherosclerosis	ACVD	Jie_2017	29018189	22.83	Female	China	no	Illumina HiSeq 2000	ERR2017697	b2	ERZ19624918	Yes
SAMEA104142190	atherosclerosis	ACVD	Jie_2017	29018189	30.04	Female	China	no	Illumina HiSeq 2000	ERR2017698	b2	ERZ19693326	Yes
SAMEA104142189	atherosclerosis	ACVD	Jie_2017	29018189	22.83	Female	China	no	Illumina HiSeq 2000	ERR2017699	b2	ERZ19667149	Yes
SAMEA104142188	atherosclerosis	ACVD	Jie_2017	29018189	23.31	Male	China	no	Illumina HiSeq 2000	ERR2017700	b2	ERZ19661342	Yes
SAMEA104142187	atherosclerosis	ACVD	Jie_2017	29018189	20.9	Male	China	no	Illumina HiSeq 2000	ERR2017701	b2	ERZ19663013	Yes
SAMEA104142186	atherosclerosis	ACVD	Jie_2017	29018189	24.97	Female	China	no	Illumina HiSeq 2000	ERR2017702	b2	ERZ19693128	Yes
SAMEA104142185	atherosclerosis	ACVD	Jie_2017	29018189	20.43	Female	China	no	Illumina HiSeq 2000	ERR2017703	b2	ERZ19665719	Yes
SAMEA104142184	atherosclerosis	ACVD	Jie_2017	29018189	17.53	Male	China	no	Illumina HiSeq 2000	ERR2017704	b2	ERZ19694032	Yes
SAMEA104142183	atherosclerosis	ACVD	Jie_2017	29018189	30.37	Male	China	no	Illumina HiSeq 2000	ERR2017705	b2	ERZ19697122	Yes
SAMEA104142182	atherosclerosis	ACVD	Jie_2017	29018189	25.56	Male	China	no	Illumina HiSeq 2000	ERR2017706	b2	ERZ19667265	Yes
SAMEA104142181	atherosclerosis	ACVD	Jie_2017	29018189	23.24	Female	China	no	Illumina HiSeq 2000	ERR2017707	b2	ERZ19693309	Yes
SAMEA104142180	atherosclerosis	ACVD	Jie_2017	29018189	26.67	Male	China	no	Illumina HiSeq 2000	ERR2017708	b2	ERZ19624532	Yes
SAMEA104142179	atherosclerosis	ACVD	Jie_2017	29018189	26.17	Male	China	no	Illumina HiSeq 2000	ERR2017709	b2	ERZ19634197	Yes
SAMEA104142178	atherosclerosis	ACVD	Jie_2017	29018189	16.44	Female	China	no	Illumina HiSeq 2000	ERR2017710	b2	ERZ19694063	Yes
SAMEA104142177	atherosclerosis	ACVD	Jie_2017	29018189	27.54	Male	China	no	Illumina HiSeq 2000	ERR2017711	b2	ERZ19696953	Yes
SAMEA104142176	atherosclerosis	ACVD	Jie_2017	29018189	24.14	Female	China	no	Illumina HiSeq 2000	ERR2017712	b2	ERZ19667702	Yes
SAMEA104142175	atherosclerosis	ACVD	Jie_2017	29018189	29.17	Male	China	no	Illumina HiSeq 2000	ERR2017713	b2	ERZ19693306	Yes
SAMEA104142174	atherosclerosis	ACVD	Jie_2017	29018189		Female	China	no	Illumina HiSeq 2000	ERR2017714	b2	ERZ19661282	Yes
SAMEA104142173	atherosclerosis	ACVD	Jie_2017	29018189	21.88	Female	China	no	Illumina HiSeq 2000	ERR2017716	b2	ERZ19693124	Yes
SAMEA104142172	atherosclerosis	ACVD	Jie_2017	29018189	28.01	Male	China	no	Illumina HiSeq 2000	ERR2017717	b2	ERZ19665783	Yes
SAMEA104142171	atherosclerosis	ACVD	Jie_2017	29018189	30.42	Male	China	no	Illumina HiSeq 2000	ERR2017718	b2	ERZ19635409	Yes
SAMEA104142170	atherosclerosis	ACVD	Jie_2017	29018189	25.28	Male	China	no	Illumina HiSeq 2000	ERR2017719	b2	ERZ19694002	Yes
SAMEA104142169	atherosclerosis	ACVD	Jie_2017	29018189	28.76	Male	China	no	Illumina HiSeq 2000	ERR2017720	b2	ERZ19622116	Yes
SAMEA104142167	atherosclerosis	ACVD	Jie_2017	29018189	22.05	Male	China	no	Illumina HiSeq 2000	ERR2017722	b2	ERZ19692989	Yes
SAMEA104142165	atherosclerosis	ACVD	Jie_2017	29018189	26.3	Male	China	no	Illumina HiSeq 2000	ERR2017724	b2	ERZ19694882	No, sample excluded
SAMEA104142164	atherosclerosis	ACVD	Jie_2017	29018189	20.69	Female	China	no	Illumina HiSeq 2000	ERR2017725	b2	ERZ19694059	Yes
SAMEA104142163	atherosclerosis	ACVD	Jie_2017	29018189	20.86	Male	China	no	Illumina HiSeq 2000	ERR2017726	b2	ERZ19636477	Yes
SAMEA104142162	atherosclerosis	ACVD	Jie_2017	29018189	25.51	Male	China	no	Illumina HiSeq 2000	ERR2017727	b2	ERZ19693165	Yes
SAMEA104142161	atherosclerosis	ACVD	Jie_2017	29018189	19.84	Male	China	no	Illumina HiSeq 2000	ERR2017728	b2	ERZ19661051	Yes
SAMEA104142160	atherosclerosis	ACVD	Jie_2017	29018189	20.86	Male	China	no	Illumina HiSeq 2000	ERR2017729	b2	ERZ19663174	Yes
SAMEA104142159	atherosclerosis	ACVD	Jie_2017	29018189	29	Female	China	no	Illumina HiSeq 2000	ERR2017730	b2	ERZ19635281	Yes
SAMEA104142158	atherosclerosis	ACVD	Jie_2017	29018189	25.87	Male	China	no	Illumina HiSeq 2000	ERR2017731	b2	ERZ19694258	Yes
SAMEA104142157	atherosclerosis	ACVD	Jie_2017	29018189	29.07	Male	China	no	Illumina HiSeq 2000	ERR2017732	b2	ERZ19636442	Yes
SAMEA104142156	atherosclerosis	ACVD	Jie_2017	29018189	20.72	Male	China	no	Illumina HiSeq 2000	ERR2017733	b2	ERZ19693172	Yes
SAMEA104142155	atherosclerosis	ACVD	Jie_2017	29018189	27.37	Female	China	no	Illumina HiSeq 2000	ERR2017734	b2	ERZ19624202	Yes
SAMEA104142154	atherosclerosis	ACVD	Jie_2017	29018189	19.57	Male	China	no	Illumina HiSeq 2000	ERR2017735	b2	ERZ19634205	Yes
SAMEA104142085	atherosclerosis	ACVD	Jie_2017	29018189		Female	China	no	Illumina HiSeq 2000	ERR2017736	b2	ERZ19634695	Yes
SAMEA104142084	atherosclerosis	ACVD	Jie_2017	29018189	24.82	Male	China	no	Illumina HiSeq 2000	ERR2017737	b2	ERZ19634407	Yes
SAMEA104142083	atherosclerosis	ACVD	Jie_2017	29018189		Female	China	no	Illumina HiSeq 2000	ERR2017738	b2	ERZ19693956	Yes
SAMEA104142082	atherosclerosis	ACVD	Jie_2017	29018189	28.91	Male	China	no	Illumina HiSeq 2000	ERR2017739	b2	ERZ19697707	Yes
SAMEA104142081	atherosclerosis	ACVD	Jie_2017	29018189	25.71	Male	China	no	Illumina HiSeq 2000	ERR2017740	b2	ERZ19693167	Yes
SAMEA104142080	atherosclerosis	ACVD	Jie_2017	29018189	21.97	Male	China	no	Illumina HiSeq 2000	ERR2017741	b2	ERZ19636260	Yes
SAMEA104142079	atherosclerosis	ACVD	Jie_2017	29018189	21.33	Female	China	no	Illumina HiSeq 2000	ERR2017742	b2	ERZ19692923	Yes
SAMEA104142095	atherosclerosis	ACVD	Jie_2017	29018189	28.37	Male	China	no	Illumina HiSeq 2000	ERR2017745	b2	ERZ19693321	Yes
SAMEA104142094	atherosclerosis	ACVD	Jie_2017	29018189	24.8	Male	China	no	Illumina HiSeq 2000	ERR2017746	b2	ERZ19650916	Yes
SAMEA104142093	atherosclerosis	ACVD	Jie_2017	29018189	29.41	Male	China	no	Illumina HiSeq 2000	ERR2017747	b2	ERZ19661490	Yes
SAMEA104142092	atherosclerosis	ACVD	Jie_2017	29018189		Male	China	no	Illumina HiSeq 2000	ERR2017748	b2	ERZ19649884	Yes
SAMEA104142091	atherosclerosis	ACVD	Jie_2017	29018189		Male	China	no	Illumina HiSeq 2000	ERR2017749	b2	ERZ19660719	Yes
SAMEA104142090	atherosclerosis	ACVD	Jie_2017	29018189		Female	China	no	Illumina HiSeq 2000	ERR2017750	b2	ERZ19649931	Yes
SAMEA1906482	type2_diabetes	Type 2 diabetes	Karlsson_2013	23719380	44.6	Female	Sweden	no	Illumina HiSeq 2000	ERR260161	b2	ERZ19632060	Yes
SAMEA1906469	type2_diabetes	Type 2 diabetes	Karlsson_2013	23719380	27.2	Female	Sweden	no	Illumina HiSeq 2000	ERR260166	b2	ERZ19635298	Yes
SAMEA1906456	type2_diabetes	Type 2 diabetes	Karlsson_2013	23719380	31.8	Female	Sweden	no	Illumina HiSeq 2000	ERR260167	b2	ERZ19693322	Yes
SAMEA1906568	healthy	Healthy	Karlsson_2013	23719380	23.7	Female	Sweden	no	Illumina HiSeq 2000	ERR260171	b2	ERZ19693394	Yes
SAMEA1906529	type2_diabetes	Type 2 diabetes	Karlsson_2013	23719380	33	Female	Sweden	no	Illumina HiSeq 2000	ERR260173	b2	ERZ19693340	Yes
SAMEA1906583	type2_diabetes	Type 2 diabetes	Karlsson_2013	23719380	33.7	Female	Sweden	no	Illumina HiSeq 2000	ERR260176	b2	ERZ19635059	Yes
SAMEA1906553	type2_diabetes	Type 2 diabetes	Karlsson_2013	23719380	30.2	Female	Sweden	no	Illumina HiSeq 2000	ERR260178	b2	ERZ19685828	Yes
SAMEA1906442	type2_diabetes	Type 2 diabetes	Karlsson_2013	23719380	36.6	Female	Sweden	no	Illumina HiSeq 2000	ERR260179	b2	ERZ19692896	Yes
SAMEA1906479	type2_diabetes	Type 2 diabetes	Karlsson_2013	23719380	23.7	Female	Sweden	no	Illumina HiSeq 2000	ERR260181	b2	ERZ19662386	Yes
SAMEA1906455	type2_diabetes	Type 2 diabetes	Karlsson_2013	23719380	30.9	Female	Sweden	no	Illumina HiSeq 2000	ERR260182	b2	ERZ19662682	Yes
SAMEA1906523	type2_diabetes	Type 2 diabetes	Karlsson_2013	23719380	29.1	Female	Sweden	no	Illumina HiSeq 2000	ERR260185	b2	ERZ19684760	Yes
SAMEA1906495	type2_diabetes	Type 2 diabetes	Karlsson_2013	23719380	23.8	Female	Sweden	no	Illumina HiSeq 2000	ERR260186	b2	ERZ19692871	Yes
SAMEA1906444	type2_diabetes	Type 2 diabetes	Karlsson_2013	23719380	27.5	Female	Sweden	no	Illumina HiSeq 2000	ERR260188	b2	ERZ19634200	Yes
SAMEA1906422	type2_diabetes	Type 2 diabetes	Karlsson_2013	23719380	26.1	Female	Sweden	no	Illumina HiSeq 2000	ERR260190	b2	ERZ19693264	Yes
SAMEA1906574	type2_diabetes	Type 2 diabetes	Karlsson_2013	23719380	27.1	Female	Sweden	no	Illumina HiSeq 2000	ERR260191	b2	ERZ19684807	Yes
SAMEA1906524	type2_diabetes	Type 2 diabetes	Karlsson_2013	23719380	33	Female	Sweden	no	Illumina HiSeq 2000	ERR260194	b2	ERZ19666481	Yes
SAMEA1906548	type2_diabetes	Type 2 diabetes	Karlsson_2013	23719380	21.9	Female	Sweden	no	Illumina HiSeq 2000	ERR260198	b2	ERZ19693253	Yes
SAMEA1906514	type2_diabetes	Type 2 diabetes	Karlsson_2013	23719380	21.9	Female	Sweden	no	Illumina HiSeq 2000	ERR260201	b2	ERZ19634520	Yes
SAMEA1906443	healthy	Healthy	Karlsson_2013	23719380	24.6	Female	Sweden	no	Illumina HiSeq 2000	ERR260263	b2	ERZ19693216	Yes
SAMEA1906427	healthy	Healthy	Karlsson_2013	23719380	24.2	Female	Sweden	no	Illumina HiSeq 2000	ERR260264	b2	ERZ19651016	Yes
SAMEA1906563	healthy	Healthy	Karlsson_2013	23719380	21.9	Female	Sweden	no	Illumina HiSeq 2000	ERR260265	b2	ERZ19661443	Yes
SAMN11418666	healthy	healthy	KaurK_2020	32267865	22.42	male	India	yes	IlluminaHiSeq	SRR9108943	b2	ERZ19697316	Yes
SAMN11418664	healthy	healthy	KaurK_2020	32267865	20.81	female	India	yes	IlluminaHiSeq	SRR9108945	b2	ERZ19662407	Yes
SAMN11418663	healthy	healthy	KaurK_2020	32267865	22.79	male	India	yes	IlluminaHiSeq	SRR9108946	b2	ERZ19659823	Yes
SAMN11418662	healthy	healthy	KaurK_2020	32267865	24.86	male	India	yes	IlluminaHiSeq	SRR9108947	b2	ERZ19696548	Yes
SAMN11418661	healthy	healthy	KaurK_2020	32267865	23.46	male	India	yes	IlluminaHiSeq	SRR9108948	b2	ERZ19694187	Yes
SAMN11418660	healthy	healthy	KaurK_2020	32267865	24.42	male	India	yes	IlluminaHiSeq	SRR9108949	b2	ERZ19693564	Yes
SAMN11418659	healthy	healthy	KaurK_2020	32267865	23.68	male	India	yes	IlluminaHiSeq	SRR9108950	b2	ERZ19654616	Yes
SAMN11418668	healthy	healthy	KaurK_2020	32267865	18.51	female	India	yes	IlluminaHiSeq	SRR9108951	b2	ERZ19662269	Yes
SAMN11418653	healthy	healthy	KaurK_2020	32267865	23.48	male	India	yes	IlluminaHiSeq	SRR9108954	b2	ERZ19661772	Yes
SAMN11418656	healthy	healthy	KaurK_2020	32267865	23.46	male	India	yes	IlluminaHiSeq	SRR9108955	b2	ERZ19692984	Yes
SAMN11418655	healthy	healthy	KaurK_2020	32267865	22.71	male	India	yes	IlluminaHiSeq	SRR9108956	b2	ERZ19661088	Yes
SAMN11418649	healthy	healthy	KaurK_2020	32267865	19.93	male	India	yes	IlluminaHiSeq	SRR9108958	b2	ERZ19696244	Yes
SAMN11418652	healthy	healthy	KaurK_2020	32267865	23.13	male	India	yes	IlluminaHiSeq	SRR9108959	b2	ERZ19692983	Yes
SAMN11418651	healthy	healthy	KaurK_2020	32267865	20.72	male	India	yes	IlluminaHiSeq	SRR9108960	b2	ERZ19661647	Yes
SAMN11418658	healthy	healthy	KaurK_2020	32267865	22.01	male	India	yes	IlluminaHiSeq	SRR9108961	b2	ERZ19693641	Yes
SAMN11418657	healthy	healthy	KaurK_2020	32267865	22.77	male	India	yes	IlluminaHiSeq	SRR9108962	b2	ERZ19637579	Yes
SAMN11418677	healthy	healthy	KaurK_2020	32267865	24.2	male	India	yes	IlluminaHiSeq	SRR9108963	b2	ERZ19693398	Yes
SAMN11418675	healthy	healthy	KaurK_2020	32267865	24.19	male	India	yes	IlluminaHiSeq	SRR9108965	b2	ERZ19693027	Yes
SAMN11418674	healthy	healthy	KaurK_2020	32267865	19.53	male	India	yes	IlluminaHiSeq	SRR9108968	b2	ERZ19661677	Yes
SAMN11418671	healthy	healthy	KaurK_2020	32267865	21.95	female	India	yes	IlluminaHiSeq	SRR9108969	b2	ERZ19661784	Yes
SAMN11418672	healthy	healthy	KaurK_2020	32267865	20.16	male	India	yes	IlluminaHiSeq	SRR9108970	b2	ERZ19636203	Yes
SAMN11418669	healthy	healthy	KaurK_2020	32267865	18.86	male	India	yes	IlluminaHiSeq	SRR9108971	b2	ERZ19693033	Yes
SAMN11418670	healthy	healthy	KaurK_2020	32267865	20.72	male	India	yes	IlluminaHiSeq	SRR9108972	b2	ERZ19636725	Yes
SAMEA6591508	healthy	healthy	KeohaneDM_2020	32632193	23.9	female	Ireland	no	IlluminaHiSeq	ERR3957758	b2	ERZ19650049	Yes
SAMEA2149271	healthy	Healthy	Le Chatelier_2013	23985870	22.03		Denmark	no	Illumina HiSeq 2000	ERR321493	b2	ERZ19661380	Yes
SAMEA2157917	healthy	Healthy	Le Chatelier_2013	23985870	24.46		Denmark	no	Illumina HiSeq 2000	ERR321549	b2	ERZ19693138	Yes
SAMEA2152373	healthy	Healthy	Le Chatelier_2013	23985870	23.94		Denmark	no	Illumina HiSeq 2000	ERR321553	b2	ERZ19650126	Yes
SAMEA2146107	healthy	Healthy	Le Chatelier_2013	23985870	24.77		Denmark	no	Illumina HiSeq 2000	ERR321556	b2	ERZ19662836	Yes
SAMEA2150726	healthy	Healthy	Le Chatelier_2013	23985870	22.76		Denmark	no	Illumina HiSeq 2000	ERR321557	b2	ERZ19662169	Yes
SAMEA1965149	healthy	Healthy	Le Chatelier_2013	23985870	24.99		Denmark	no	Illumina HiSeq 2000	ERR321560	b2	ERZ19649811	Yes
SAMEA2154150	healthy	Healthy	Le Chatelier_2013	23985870	23.52		Denmark	no	Illumina HiSeq 2000	ERR321562	b2	ERZ19651088	Yes
SAMEA2155902	healthy	Healthy	Le Chatelier_2013	23985870	22.3		Denmark	no	Illumina HiSeq 2000	ERR321565	b2	ERZ19693221	Yes
SAMEA2146552	healthy	Healthy	Le Chatelier_2013	23985870	22.5		Denmark	no	Illumina HiSeq 2000	ERR321575	b2	ERZ19637785	Yes
SAMEA2153852	healthy	Healthy	Le Chatelier_2013	23985870	23.31		Denmark	no	Illumina HiSeq 2000	ERR321576	b2	ERZ19651197	Yes
SAMEA1965858	healthy	Healthy	Le Chatelier_2013	23985870	24.73		Denmark	no	Illumina HiSeq 2000	ERR321577	b2	ERZ19661415	Yes
SAMEA2156714	healthy	Healthy	Le Chatelier_2013	23985870	21.22		Denmark	no	Illumina HiSeq 2000	ERR321581	b2	ERZ19692975	Yes
SAMEA2152591	healthy	Healthy	Le Chatelier_2013	23985870	24.4		Denmark	no	Illumina HiSeq 2000	ERR321582	b2	ERZ19651536	No, sample excluded
SAMEA2161311	healthy	Healthy	Le Chatelier_2013	23985870	24.08		Denmark	no	Illumina HiSeq 2000	ERR321583	b2	ERZ19651012	Yes
SAMEA2151439	healthy	Healthy	Le Chatelier_2013	23985870	24.46		Denmark	no	Illumina HiSeq 2000	ERR321587	b2	ERZ19649570	Yes
SAMEA2158039	healthy	Healthy	Le Chatelier_2013	23985870	21.08		Denmark	no	Illumina HiSeq 2000	ERR321589	b2	ERZ19651308	Yes
SAMEA2161657	healthy	Healthy	Le Chatelier_2013	23985870	22.06		Denmark	no	Illumina HiSeq 2000	ERR321591	b2	ERZ19662884	Yes
SAMEA2152063	healthy	Healthy	Le Chatelier_2013	23985870	23.62		Denmark	no	Illumina HiSeq 2000	ERR321592	b2	ERZ19660982	Yes
SAMEA1971210	healthy	Healthy	Le Chatelier_2013	23985870	19.52		Denmark	no	Illumina HiSeq 2000	ERR321594	b2	ERZ19662293	Yes
SAMEA2162573	healthy	Healthy	Le Chatelier_2013	23985870	21.93		Denmark	no	Illumina HiSeq 2000	ERR321599	b2	ERZ19692863	Yes
SAMEA2149228	healthy	Healthy	Le Chatelier_2013	23985870	23.5		Denmark	no	Illumina HiSeq 2000	ERR321602	b2	ERZ19650339	Yes
SAMEA2147036	healthy	Healthy	Le Chatelier_2013	23985870	23.38		Denmark	no	Illumina HiSeq 2000	ERR321603	b2	ERZ19637169	Yes
SAMEA2145365	healthy	Healthy	Le Chatelier_2013	23985870	20.1		Denmark	no	Illumina HiSeq 2000	ERR321606	b2	ERZ19693075	Yes
SAMEA2152521	healthy	Healthy	Le Chatelier_2013	23985870	23.42		Denmark	no	Illumina HiSeq 2000	ERR321607	b2	ERZ19637053	Yes
SAMEA2160616	healthy	Healthy	Le Chatelier_2013	23985870	23.32		Denmark	no	Illumina HiSeq 2000	ERR321613	b2	ERZ19636913	Yes
SAMEA2162811	healthy	Healthy	Le Chatelier_2013	23985870	23.52		Denmark	no	Illumina HiSeq 2000	ERR321617	b2	ERZ19637321	Yes
SAMEA2154036	healthy	Healthy	Le Chatelier_2013	23985870	19.01		Denmark	no	Illumina HiSeq 2000	ERR321618	b2	ERZ19662163	Yes
SAMEA2145815	healthy	Healthy	Le Chatelier_2013	23985870	21.79		Denmark	no	Illumina HiSeq 2000	ERR321622	b2	ERZ19650499	Yes
SAMEA2162844	healthy	Healthy	Le Chatelier_2013	23985870	20.82		Denmark	no	Illumina HiSeq 2000	ERR321623	b2	ERZ19661548	Yes
SAMEA2146009	healthy	Healthy	Le Chatelier_2013	23985870	19.9		Denmark	no	Illumina HiSeq 2000	ERR321630	b2	ERZ19694433	Yes
SAMEA2155134	healthy	Healthy	Le Chatelier_2013	23985870	23.56		Denmark	no	Illumina HiSeq 2000	ERR321632	b2	ERZ19650387	Yes
SAMEA2142349	healthy	Healthy	Le Chatelier_2013	23985870	20.17		Denmark	no	Illumina HiSeq 2000	ERR321635	b2	ERZ19661588	Yes
SAMEA2156850	healthy	Healthy	Le Chatelier_2013	23985870	22.66		Denmark	no	Illumina HiSeq 2000	ERR321636	b2	ERZ19696960	Yes
SAMEA2149241	healthy	Healthy	Le Chatelier_2013	23985870	23.28		Denmark	no	Illumina HiSeq 2000	ERR321637	b2	ERZ19661535	Yes
SAMEA2148412	healthy	Healthy	Le Chatelier_2013	23985870	20.85		Denmark	no	Illumina HiSeq 2000	ERR321643	b2	ERZ19692884	Yes
SAMEA2157972	healthy	Healthy	Le Chatelier_2013	23985870	23.98		Denmark	no	Illumina HiSeq 2000	ERR321645	b2	ERZ19668487	Yes
SAMEA2155255	healthy	Healthy	Le Chatelier_2013	23985870	24.05		Denmark	no	Illumina HiSeq 2000	ERR321646	b2	ERZ19661728	Yes
SAMEA2154620	healthy	Healthy	Le Chatelier_2013	23985870	22.91		Denmark	no	Illumina HiSeq 2000	ERR321651	b2	ERZ19667862	Yes
SAMEA2156486	healthy	Healthy	Le Chatelier_2013	23985870	23.67		Denmark	no	Illumina HiSeq 2000	ERR321654	b2	ERZ19684835	Yes
SAMEA3708548	healthy	Healthy	Liu_2017	28628112	<23		China	no	Illumina HiSeq 2500	ERR1190622	b1	ERZ19637348	Yes
SAMEA3708549	healthy	Healthy	Liu_2017	28628112	<23		China	no	Illumina HiSeq 2500	ERR1190623	b1	ERZ19693409	Yes
SAMEA3708550	healthy	Healthy	Liu_2017	28628112	<23		China	no	Illumina HiSeq 2500	ERR1190624	b1	ERZ19636656	Yes
SAMEA3708551	healthy	Healthy	Liu_2017	28628112	<23		China	no	Illumina HiSeq 2500	ERR1190625	b1	ERZ19692974	Yes
SAMEA3708552	healthy	Healthy	Liu_2017	28628112	<23		China	no	Illumina HiSeq 2500	ERR1190626	b1	ERZ19693269	Yes
SAMEA3708553	healthy	Healthy	Liu_2017	28628112	<23		China	no	Illumina HiSeq 2500	ERR1190627	b1	ERZ19693129	Yes
SAMEA3708554	healthy	Healthy	Liu_2017	28628112	<23		China	no	Illumina HiSeq 2500	ERR1190628	b1	ERZ19692889	Yes
SAMEA3708555	healthy	Healthy	Liu_2017	28628112	<23		China	no	Illumina HiSeq 2500	ERR1190629	b1	ERZ19660810	Yes
SAMEA3708556	healthy	Healthy	Liu_2017	28628112	<23		China	no	Illumina HiSeq 2500	ERR1190630	b1	ERZ19636488	Yes
SAMEA3708557	healthy	Healthy	Liu_2017	28628112	<23		China	no	Illumina HiSeq 2500	ERR1190631	b1	ERZ19692994	Yes
SAMEA3708558	healthy	Healthy	Liu_2017	28628112	<23		China	no	Illumina HiSeq 2500	ERR1190632	b1	ERZ19636551	Yes
SAMEA3708559	healthy	Healthy	Liu_2017	28628112	<23		China	no	Illumina HiSeq 2500	ERR1190633	b1	ERZ19693136	Yes
SAMEA3708560	healthy	Healthy	Liu_2017	28628112	<23		China	no	Illumina HiSeq 2500	ERR1190634	b1	ERZ19661881	Yes
SAMEA3708561	healthy	Healthy	Liu_2017	28628112	<23		China	no	Illumina HiSeq 2500	ERR1190635	b1	ERZ19693533	Yes
SAMEA3708562	healthy	Healthy	Liu_2017	28628112	<23		China	no	Illumina HiSeq 2500	ERR1190636	b1	ERZ19637398	Yes
SAMEA3708563	healthy	Healthy	Liu_2017	28628112	<23		China	no	Illumina HiSeq 2500	ERR1190637	b1	ERZ19650239	Yes
SAMEA3708564	healthy	Healthy	Liu_2017	28628112	<23		China	no	Illumina HiSeq 2500	ERR1190638	b1	ERZ19653124	Yes
SAMEA3708565	healthy	Healthy	Liu_2017	28628112	<23		China	no	Illumina HiSeq 2500	ERR1190639	b1	ERZ19662354	Yes
SAMEA3708566	healthy	Healthy	Liu_2017	28628112	<23		China	no	Illumina HiSeq 2500	ERR1190640	b1	ERZ19693283	Yes
SAMEA3708567	healthy	Healthy	Liu_2017	28628112	<23		China	no	Illumina HiSeq 2500	ERR1190641	b1	ERZ19693006	Yes
SAMEA3708568	healthy	Healthy	Liu_2017	28628112	<23		China	no	Illumina HiSeq 2500	ERR1190642	b1	ERZ19693524	Yes
SAMEA3708569	healthy	Healthy	Liu_2017	28628112	<23		China	no	Illumina HiSeq 2500	ERR1190643	b1	ERZ19635798	Yes
SAMEA3708570	healthy	Healthy	Liu_2017	28628112	<23		China	no	Illumina HiSeq 2500	ERR1190644	b1	ERZ19634239	Yes
SAMEA3708572	healthy	Healthy	Liu_2017	28628112	<23		China	no	Illumina HiSeq 2500	ERR1190646	b1	ERZ19634337	Yes
SAMEA3708573	healthy	Healthy	Liu_2017	28628112	<23		China	no	Illumina HiSeq 2500	ERR1190647	b1	ERZ19620685	Yes
SAMEA3708574	healthy	Healthy	Liu_2017	28628112	<23		China	no	Illumina HiSeq 2500	ERR1190648	b1	ERZ19693279	Yes
SAMEA3708575	healthy	Healthy	Liu_2017	28628112	<23		China	no	Illumina HiSeq 2500	ERR1190649	b1	ERZ19668298	Yes
SAMEA3708576	healthy	Healthy	Liu_2017	28628112	<23		China	no	Illumina HiSeq 2500	ERR1190650	b1	ERZ19634310	Yes
SAMEA3708577	healthy	Healthy	Liu_2017	28628112	<23		China	no	Illumina HiSeq 2500	ERR1190651	b1	ERZ19634732	Yes
SAMEA3708578	healthy	Healthy	Liu_2017	28628112	<23		China	no	Illumina HiSeq 2500	ERR1190652	b1	ERZ19629102	Yes
SAMEA3708579	healthy	Healthy	Liu_2017	28628112	<23		China	no	Illumina HiSeq 2500	ERR1190653	b1	ERZ19619903	Yes
SAMEA3708581	healthy	Healthy	Liu_2017	28628112	<23		China	no	Illumina HiSeq 2500	ERR1190655	b1	ERZ19635699	Yes
SAMEA3708582	healthy	Healthy	Liu_2017	28628112	<23		China	no	Illumina HiSeq 2500	ERR1190656	b1	ERZ19693506	Yes
SAMEA3708583	healthy	Healthy	Liu_2017	28628112	<23		China	no	Illumina HiSeq 2500	ERR1190657	b1	ERZ19635879	Yes
SAMEA3708584	healthy	Healthy	Liu_2017	28628112	<23		China	no	Illumina HiSeq 2500	ERR1190658	b1	ERZ19666921	Yes
SAMEA3708585	healthy	Healthy	Liu_2017	28628112	<23		China	no	Illumina HiSeq 2500	ERR1190659	b1	ERZ19662025	Yes
SAMEA3708586	healthy	Healthy	Liu_2017	28628112	<23		China	no	Illumina HiSeq 2500	ERR1190660	b1	ERZ19669522	Yes
SAMEA3708587	healthy	Healthy	Liu_2017	28628112	<23		China	no	Illumina HiSeq 2500	ERR1190661	b1	ERZ19693525	Yes
SAMEA3708588	healthy	Healthy	Liu_2017	28628112	<23		China	no	Illumina HiSeq 2500	ERR1190662	b1	ERZ19692850	Yes
SAMEA3708589	healthy	Healthy	Liu_2017	28628112	<23		China	no	Illumina HiSeq 2500	ERR1190663	b1	ERZ19693758	Yes
SAMEA3708590	healthy	Healthy	Liu_2017	28628112	<23		China	no	Illumina HiSeq 2500	ERR1190664	b1	ERZ19666274	Yes
SAMEA3708591	healthy	Healthy	Liu_2017	28628112	<23		China	no	Illumina HiSeq 2500	ERR1190665	b1	ERZ19662348	Yes
SAMEA3708592	healthy	Healthy	Liu_2017	28628112	<23		China	no	Illumina HiSeq 2500	ERR1190666	b1	ERZ19662736	Yes
SAMEA3708593	healthy	Healthy	Liu_2017	28628112	<23		China	no	Illumina HiSeq 2500	ERR1190667	b1	ERZ19661457	Yes
SAMEA3708594	healthy	Healthy	Liu_2017	28628112	<23		China	no	Illumina HiSeq 2500	ERR1190668	b1	ERZ19693240	Yes
SAMEA3708595	healthy	Healthy	Liu_2017	28628112	<23		China	no	Illumina HiSeq 2500	ERR1190669	b1	ERZ19636006	Yes
SAMEA3708596	healthy	Healthy	Liu_2017	28628112	<23		China	no	Illumina HiSeq 2500	ERR1190670	b1	ERZ19666193	Yes
SAMEA3708597	healthy	Healthy	Liu_2017	28628112	<23		China	no	Illumina HiSeq 2500	ERR1190671	b1	ERZ19693119	Yes
SAMEA3708598	healthy	Healthy	Liu_2017	28628112	<23		China	no	Illumina HiSeq 2500	ERR1190672	b1	ERZ19662518	Yes
SAMEA3708599	healthy	Healthy	Liu_2017	28628112	<23		China	no	Illumina HiSeq 2500	ERR1190673	b1	ERZ19661536	Yes
SAMEA3708600	healthy	Healthy	Liu_2017	28628112	<23		China	no	Illumina HiSeq 2500	ERR1190674	b1	ERZ19669701	Yes
SAMEA3708601	healthy	Healthy	Liu_2017	28628112	<23		China	no	Illumina HiSeq 2500	ERR1190675	b1	ERZ19693505	Yes
SAMEA3708602	healthy	Healthy	Liu_2017	28628112	<23		China	no	Illumina HiSeq 2500	ERR1190676	b1	ERZ19692880	Yes
SAMEA3708603	healthy	Healthy	Liu_2017	28628112	<23		China	no	Illumina HiSeq 2500	ERR1190677	b1	ERZ19693712	Yes
SAMEA3708604	healthy	Healthy	Liu_2017	28628112	<23		China	no	Illumina HiSeq 2500	ERR1190678	b1	ERZ19634193	Yes
SAMEA3708605	healthy	Healthy	Liu_2017	28628112	<23		China	no	Illumina HiSeq 2500	ERR1190679	b1	ERZ19634848	Yes
SAMEA3708606	healthy	Healthy	Liu_2017	28628112	<23		China	no	Illumina HiSeq 2500	ERR1190680	b1	ERZ19695464	Yes
SAMEA3708607	healthy	Healthy	Liu_2017	28628112	<23		China	no	Illumina HiSeq 2500	ERR1190681	b1	ERZ19693386	Yes
SAMEA3708608	healthy	Healthy	Liu_2017	28628112	<23		China	no	Illumina HiSeq 2500	ERR1190682	b1	ERZ19635223	Yes
SAMEA3708609	healthy	Healthy	Liu_2017	28628112	<23		China	no	Illumina HiSeq 2500	ERR1190683	b1	ERZ19693350	Yes
SAMEA3708610	healthy	Healthy	Liu_2017	28628112	<23		China	no	Illumina HiSeq 2500	ERR1190684	b1	ERZ19618133	Yes
SAMEA3708611	healthy	Healthy	Liu_2017	28628112	<23		China	no	Illumina HiSeq 2500	ERR1190685	b1	ERZ19630958	Yes
SAMEA3708612	healthy	Healthy	Liu_2017	28628112	<23		China	no	Illumina HiSeq 2500	ERR1190686	b1	ERZ19634901	Yes
SAMEA3708613	healthy	Healthy	Liu_2017	28628112	<23		China	no	Illumina HiSeq 2500	ERR1190687	b1	ERZ19634073	Yes
SAMEA3708614	healthy	Healthy	Liu_2017	28628112	<23		China	no	Illumina HiSeq 2500	ERR1190688	b1	ERZ19693657	No, sample excluded
SAMEA3708615	healthy	Healthy	Liu_2017	28628112	<23		China	no	Illumina HiSeq 2500	ERR1190689	b1	ERZ19692922	Yes
SAMEA3708616	healthy	Healthy	Liu_2017	28628112	<23		China	no	Illumina HiSeq 2500	ERR1190690	b1	ERZ19618040	Yes
SAMEA3708617	healthy	Healthy	Liu_2017	28628112	<23		China	no	Illumina HiSeq 2500	ERR1190691	b1	ERZ19631671	Yes
SAMEA3708618	healthy	Healthy	Liu_2017	28628112	<23		China	no	Illumina HiSeq 2500	ERR1190692	b1	ERZ19634880	Yes
SAMEA3708619	healthy	Healthy	Liu_2017	28628112	<23		China	no	Illumina HiSeq 2500	ERR1190693	b1	ERZ19634140	Yes
SAMEA3708620	healthy	Healthy	Liu_2017	28628112	<23		China	no	Illumina HiSeq 2500	ERR1190694	b1	ERZ19695515	Yes
SAMEA3708621	healthy	Healthy	Liu_2017	28628112	<23		China	no	Illumina HiSeq 2500	ERR1190695	b1	ERZ19693381	Yes
SAMEA3708622	healthy	Healthy	Liu_2017	28628112	<23		China	no	Illumina HiSeq 2500	ERR1190696	b1	ERZ19635269	Yes
SAMEA3708624	healthy	Healthy	Liu_2017	28628112	<23		China	no	Illumina HiSeq 2500	ERR1190698	b1	ERZ19661662	Yes
SAMEA3708625	healthy	Healthy	Liu_2017	28628112	<23		China	no	Illumina HiSeq 2500	ERR1190699	b1	ERZ19692987	Yes
SAMEA3708626	healthy	Healthy	Liu_2017	28628112	<23		China	no	Illumina HiSeq 2500	ERR1190700	b1	ERZ19664965	Yes
SAMEA3708627	healthy	Healthy	Liu_2017	28628112	<23		China	no	Illumina HiSeq 2500	ERR1190701	b1	ERZ19665782	Yes
SAMEA3708628	healthy	Healthy	Liu_2017	28628112	<23		China	no	Illumina HiSeq 2500	ERR1190702	b1	ERZ19695688	Yes
SAMEA3708629	healthy	Healthy	Liu_2017	28628112	<23		China	no	Illumina HiSeq 2500	ERR1190703	b1	ERZ19694794	Yes
SAMEA3708630	healthy	Healthy	Liu_2017	28628112	<23		China	no	Illumina HiSeq 2500	ERR1190704	b1	ERZ19693191	Yes
SAMEA3708631	healthy	Healthy	Liu_2017	28628112	<23		China	no	Illumina HiSeq 2500	ERR1190705	b1	ERZ19663142	Yes
SAMEA3708695	healthy	Healthy	Liu_2017	28628112	<23		China	no	Illumina HiSeq 2500	ERR1190769	b1	ERZ19660691	Yes
SAMEA3708696	healthy	Healthy	Liu_2017	28628112	<23		China	no	Illumina HiSeq 2500	ERR1190770	b1	ERZ19649590	Yes
SAMEA3708697	healthy	Healthy	Liu_2017	28628112	<23		China	no	Illumina HiSeq 2500	ERR1190771	b1	ERZ19649525	Yes
SAMEA3708698	healthy	Healthy	Liu_2017	28628112	<23		China	no	Illumina HiSeq 2500	ERR1190772	b1	ERZ19661379	Yes
SAMEA3708699	healthy	Healthy	Liu_2017	28628112	<23		China	no	Illumina HiSeq 2500	ERR1190773	b1	ERZ19649280	Yes
SAMEA3708700	healthy	Healthy	Liu_2017	28628112	<23		China	no	Illumina HiSeq 2500	ERR1190774	b1	ERZ19662513	Yes
SAMEA3708701	healthy	Healthy	Liu_2017	28628112	<23		China	no	Illumina HiSeq 2500	ERR1190775	b1	ERZ19692948	Yes
SAMEA3708702	healthy	Healthy	Liu_2017	28628112	<23		China	no	Illumina HiSeq 2500	ERR1190776	b1	ERZ19692844	Yes
SAMEA3708704	healthy	Healthy	Liu_2017	28628112	<23		China	no	Illumina HiSeq 2500	ERR1190778	b1	ERZ19697607	Yes
SAMEA3708706	healthy	Healthy	Liu_2017	28628112	<23		China	no	Illumina HiSeq 2500	ERR1190780	b1	ERZ19649419	Yes
SAMEA3708707	healthy	Healthy	Liu_2017	28628112	<23		China	no	Illumina HiSeq 2500	ERR1190781	b1	ERZ19693354	Yes
SAMEA3708708	healthy	Healthy	Liu_2017	28628112	<23		China	no	Illumina HiSeq 2500	ERR1190782	b1	ERZ19651500	Yes
SAMEA3708709	healthy	Healthy	Liu_2017	28628112	<23		China	no	Illumina HiSeq 2500	ERR1190783	b1	ERZ19661361	Yes
SAMEA3708710	healthy	Healthy	Liu_2017	28628112	<23		China	no	Illumina HiSeq 2500	ERR1190784	b1	ERZ19635265	Yes
SAMEA3708711	healthy	Healthy	Liu_2017	28628112	<23		China	no	Illumina HiSeq 2500	ERR1190785	b1	ERZ19635563	Yes
SAMEA3708712	healthy	Healthy	Liu_2017	28628112	<23		China	no	Illumina HiSeq 2500	ERR1190786	b1	ERZ19692842	Yes
SAMEA3708713	healthy	Healthy	Liu_2017	28628112	<23		China	no	Illumina HiSeq 2500	ERR1190787	b1	ERZ19697393	Yes
SAMEA3708714	healthy	Healthy	Liu_2017	28628112	<23		China	no	Illumina HiSeq 2500	ERR1190788	b1	ERZ19692826	Yes
SAMN07509791	IBD	ulcerative_colitis	LloydPice_2019	31142855		male	USA	no	Illumina HiSeq 2028	SRR5936110	b2	ERZ19696440	Yes
SAMN07509806	IBD	crohns_disease	LloydPice_2019	31142855		male	USA	no	Illumina HiSeq 2030	SRR5936131	b2	ERZ19662666	Yes
SAMN07521764	IBD	crohns_disease	LloydPice_2019	31142855		male	USA	no	Illumina HiSeq 2051	SRR5946910	b2	ERZ19692976	Yes
SAMEA4719760	healthy	healthy	LokmerA_2019	30726303	19.06	male	Cameroon	yes	IlluminaHiSeq	ERR2619707	b1	ERZ19661850	Yes
SAMEA4719764	healthy	healthy	LokmerA_2019	30726303	21.02	female	Cameroon	yes	IlluminaHiSeq	ERR2619711	b1	ERZ19661205	Yes
SAMEA4719765	healthy	healthy	LokmerA_2019	30726303	20.49	male	Cameroon	yes	IlluminaHiSeq	ERR2619712	b1	ERZ19661659	Yes
SAMEA4719768	healthy	healthy	LokmerA_2019	30726303	19.35	female	Cameroon	yes	IlluminaHiSeq	ERR2619715	b1	ERZ19660329	Yes
SAMEA4719769	healthy	healthy	LokmerA_2019	30726303	22.7	female	Cameroon	yes	IlluminaHiSeq	ERR2619716	b1	ERZ19694566	Yes
SAMEA4719770	healthy	healthy	LokmerA_2019	30726303	20.41	male	Cameroon	yes	IlluminaHiSeq	ERR2619717	b1	ERZ19695544	Yes
SAMEA4719771	healthy	healthy	LokmerA_2019	30726303	21.83	male	Cameroon	yes	IlluminaHiSeq	ERR2619718	b1	ERZ19693413	Yes
SAMEA4719773	healthy	healthy	LokmerA_2019	30726303	24.53	female	Cameroon	yes	IlluminaHiSeq	ERR2619720	b1	ERZ19693102	Yes
SAMEA4719774	healthy	healthy	LokmerA_2019	30726303	22.49	female	Cameroon	yes	IlluminaHiSeq	ERR2619721	b1	ERZ19636788	Yes
SAMEA4719777	healthy	healthy	LokmerA_2019	30726303	20.11	male	Cameroon	yes	IlluminaHiSeq	ERR2619724	b1	ERZ19693403	Yes
SAMEA4719778	healthy	healthy	LokmerA_2019	30726303	20.55	male	Cameroon	yes	IlluminaHiSeq	ERR2619725	b1	ERZ19693301	Yes
SAMEA4719779	healthy	healthy	LokmerA_2019	30726303	20.92	male	Cameroon	yes	IlluminaHiSeq	ERR2619726	b1	ERZ19693609	Yes
SAMEA4719781	healthy	healthy	LokmerA_2019	30726303	24.69	male	Cameroon	yes	IlluminaHiSeq	ERR2619728	b1	ERZ19650161	Yes
SAMEA4719783	healthy	healthy	LokmerA_2019	30726303	20.87	male	Cameroon	yes	IlluminaHiSeq	ERR2619730	b1	ERZ19650080	Yes
SAMEA4719784	healthy	healthy	LokmerA_2019	30726303	23.64	male	Cameroon	yes	IlluminaHiSeq	ERR2619731	b1	ERZ19693303	Yes
SAMEA4719785	healthy	healthy	LokmerA_2019	30726303	21.39	male	Cameroon	yes	IlluminaHiSeq	ERR2619732	b1	ERZ19650882	Yes
SAMEA4719786	healthy	healthy	LokmerA_2019	30726303	19.15	male	Cameroon	yes	IlluminaHiSeq	ERR2619733	b1	ERZ19661709	Yes
SAMEA4719787	healthy	healthy	LokmerA_2019	30726303	19.47	female	Cameroon	yes	IlluminaHiSeq	ERR2619734	b1	ERZ19693123	Yes
SAMEA4719788	healthy	healthy	LokmerA_2019	30726303	19.96	female	Cameroon	yes	IlluminaHiSeq	ERR2619735	b1	ERZ19636681	Yes
SAMEA4719789	healthy	healthy	LokmerA_2019	30726303	21.4	male	Cameroon	yes	IlluminaHiSeq	ERR2619736	b1	ERZ19693031	Yes
SAMEA4719790	healthy	healthy	LokmerA_2019	30726303	20.87	female	Cameroon	yes	IlluminaHiSeq	ERR2619737	b1	ERZ19695962	Yes
SAMEA4719791	healthy	healthy	LokmerA_2019	30726303	18.5	male	Cameroon	yes	IlluminaHiSeq	ERR2619738	b1	ERZ19650637	Yes
SAMEA4719794	healthy	healthy	LokmerA_2019	30726303	22.94	female	Cameroon	yes	IlluminaHiSeq	ERR2619741	b1	ERZ19629992	Yes
SAMEA4719796	healthy	healthy	LokmerA_2019	30726303	23.65	male	Cameroon	yes	IlluminaHiSeq	ERR2619743	b1	ERZ19692862	Yes
SAMEA4719799	healthy	healthy	LokmerA_2019	30726303	19.87	male	Cameroon	yes	IlluminaHiSeq	ERR2619746	b1	ERZ19693017	Yes
SAMEA4719800	healthy	healthy	LokmerA_2019	30726303	23.94	male	Cameroon	yes	IlluminaHiSeq	ERR2619747	b1	ERZ19693258	Yes
SAMEA4719801	healthy	healthy	LokmerA_2019	30726303	21.23	male	Cameroon	yes	IlluminaHiSeq	ERR2619748	b1	ERZ19661544	Yes
SAMEA4719802	healthy	healthy	LokmerA_2019	30726303	23.31	male	Cameroon	yes	IlluminaHiSeq	ERR2619749	b1	ERZ19662640	Yes
SAMEA4719803	healthy	healthy	LokmerA_2019	30726303	21.16	male	Cameroon	yes	IlluminaHiSeq	ERR2619750	b1	ERZ19635657	Yes
SAMEA4719804	healthy	healthy	LokmerA_2019	30726303	22.09	male	Cameroon	yes	IlluminaHiSeq	ERR2619751	b1	ERZ19693605	Yes
SAMEA4719807	healthy	healthy	LokmerA_2019	30726303	24.5	male	Cameroon	yes	IlluminaHiSeq	ERR2619754	b1	ERZ19618219	Yes
SAMEA4719809	healthy	healthy	LokmerA_2019	30726303	21.37	male	Cameroon	yes	IlluminaHiSeq	ERR2619756	b1	ERZ19634805	Yes
SAMEA4719811	healthy	healthy	LokmerA_2019	30726303	19.8	male	Cameroon	yes	IlluminaHiSeq	ERR2619758	b1	ERZ19693789	Yes
SAMEA4719812	healthy	healthy	LokmerA_2019	30726303	22.7	male	Cameroon	yes	IlluminaHiSeq	ERR2619759	b1	ERZ19692861	Yes
SAMEA4719813	healthy	healthy	LokmerA_2019	30726303	19.77	female	Cameroon	yes	IlluminaHiSeq	ERR2619760	b1	ERZ19661572	Yes
SAMEA4719815	healthy	healthy	LokmerA_2019	30726303	19.66	male	Cameroon	yes	IlluminaHiSeq	ERR2619762	b1	ERZ19693103	Yes
SAMN06328501	NAFLD	Nonalcoholic fatty liver disease (NAFLD)	Loomba_2017	28467925			USA	no	Illumina HiSeq 2500	SRR5275395	b1	ERZ19656995	Yes
SAMN06328500	NAFLD	Nonalcoholic fatty liver disease (NAFLD)	Loomba_2017	28467925			USA	no	Illumina HiSeq 2500	SRR5275397	b1	ERZ19655696	Yes
SAMN06328499	NAFLD	Nonalcoholic fatty liver disease (NAFLD)	Loomba_2017	28467925			USA	no	Illumina HiSeq 2500	SRR5275398	b1	ERZ19693520	Yes
SAMN06328464	NAFLD	Nonalcoholic fatty liver disease (NAFLD)	Loomba_2017	28467925			USA	no	Illumina HiSeq 2500	SRR5275399	b1	ERZ19637140	Yes
SAMN06328463	NAFLD	Nonalcoholic fatty liver disease (NAFLD)	Loomba_2017	28467925			USA	no	Illumina HiSeq 2500	SRR5275400	b1	ERZ19637644	Yes
SAMN06328498	NAFLD	Nonalcoholic fatty liver disease (NAFLD)	Loomba_2017	28467925			USA	no	Illumina HiSeq 2500	SRR5275401	b1	ERZ19650116	Yes
SAMN06328462	NAFLD	Nonalcoholic fatty liver disease (NAFLD)	Loomba_2017	28467925			USA	no	Illumina HiSeq 2500	SRR5275402	b1	ERZ19694122	Yes
SAMN06328497	NAFLD	Nonalcoholic fatty liver disease (NAFLD)	Loomba_2017	28467925			USA	no	Illumina HiSeq 2500	SRR5275403	b1	ERZ19650716	Yes
SAMN06328495	NAFLD	Nonalcoholic fatty liver disease (NAFLD)	Loomba_2017	28467925			USA	no	Illumina HiSeq 2500	SRR5275405	b1	ERZ19693108	No, sample excluded
SAMN06328461	NAFLD	Nonalcoholic fatty liver disease (NAFLD)	Loomba_2017	28467925			USA	no	Illumina HiSeq 2500	SRR5275406	b1	ERZ19636286	Yes
SAMN06328494	NAFLD	Nonalcoholic fatty liver disease (NAFLD)	Loomba_2017	28467925			USA	no	Illumina HiSeq 2500	SRR5275407	b1	ERZ19693041	Yes
SAMN06328460	NAFLD	Nonalcoholic fatty liver disease (NAFLD)	Loomba_2017	28467925			USA	no	Illumina HiSeq 2500	SRR5275408	b1	ERZ19661471	Yes
SAMN06328459	NAFLD	Nonalcoholic fatty liver disease (NAFLD)	Loomba_2017	28467925			USA	no	Illumina HiSeq 2500	SRR5275409	b1	ERZ19650617	Yes
SAMN06328458	NAFLD	Nonalcoholic fatty liver disease (NAFLD)	Loomba_2017	28467925			USA	no	Illumina HiSeq 2500	SRR5275410	b1	ERZ19693275	Yes
SAMN06328493	NAFLD	Nonalcoholic fatty liver disease (NAFLD)	Loomba_2017	28467925			USA	no	Illumina HiSeq 2500	SRR5275411	b1	ERZ19693104	Yes
SAMN06328492	NAFLD	Nonalcoholic fatty liver disease (NAFLD)	Loomba_2017	28467925			USA	no	Illumina HiSeq 2500	SRR5275412	b1	ERZ19636352	Yes
SAMN06328457	NAFLD	Nonalcoholic fatty liver disease (NAFLD)	Loomba_2017	28467925			USA	no	Illumina HiSeq 2500	SRR5275413	b1	ERZ19693010	Yes
SAMN06328424	NAFLD	Nonalcoholic fatty liver disease (NAFLD)	Loomba_2017	28467925			USA	no	Illumina HiSeq 2500	SRR5275414	b1	ERZ19637462	Yes
SAMN06328491	NAFLD	Nonalcoholic fatty liver disease (NAFLD)	Loomba_2017	28467925			USA	no	Illumina HiSeq 2500	SRR5275415	b1	ERZ19650162	Yes
SAMN06328423	NAFLD	Nonalcoholic fatty liver disease (NAFLD)	Loomba_2017	28467925			USA	no	Illumina HiSeq 2500	SRR5275421	b1	ERZ19650874	Yes
SAMN06328437	NAFLD	Nonalcoholic fatty liver disease (NAFLD)	Loomba_2017	28467925			USA	no	Illumina HiSeq 2500	SRR5275422	b1	ERZ19661727	Yes
SAMN06328456	NAFLD	Nonalcoholic fatty liver disease (NAFLD)	Loomba_2017	28467925			USA	no	Illumina HiSeq 2500	SRR5275424	b1	ERZ19660266	Yes
SAMN06328436	NAFLD	Nonalcoholic fatty liver disease (NAFLD)	Loomba_2017	28467925			USA	no	Illumina HiSeq 2500	SRR5275426	b1	ERZ19654832	Yes
SAMN06328435	NAFLD	Nonalcoholic fatty liver disease (NAFLD)	Loomba_2017	28467925			USA	no	Illumina HiSeq 2500	SRR5275427	b1	ERZ19662316	Yes
SAMN06328453	NAFLD	Nonalcoholic fatty liver disease (NAFLD)	Loomba_2017	28467925			USA	no	Illumina HiSeq 2500	SRR5275429	b1	ERZ19650275	Yes
SAMN06328452	NAFLD	Nonalcoholic fatty liver disease (NAFLD)	Loomba_2017	28467925			USA	no	Illumina HiSeq 2500	SRR5275430	b1	ERZ19660210	Yes
SAMN06328489	NAFLD	Nonalcoholic fatty liver disease (NAFLD)	Loomba_2017	28467925			USA	no	Illumina HiSeq 2500	SRR5275431	b1	ERZ19696587	Yes
SAMN06328429	NAFLD	Nonalcoholic fatty liver disease (NAFLD)	Loomba_2017	28467925			USA	no	Illumina HiSeq 2500	SRR5275432	b1	ERZ19652683	Yes
SAMN06328488	NAFLD	Nonalcoholic fatty liver disease (NAFLD)	Loomba_2017	28467925			USA	no	Illumina HiSeq 2500	SRR5275433	b1	ERZ19662378	Yes
SAMN06328451	NAFLD	Nonalcoholic fatty liver disease (NAFLD)	Loomba_2017	28467925			USA	no	Illumina HiSeq 2500	SRR5275434	b1	ERZ19661232	Yes
SAMN06328487	NAFLD	Nonalcoholic fatty liver disease (NAFLD)	Loomba_2017	28467925			USA	no	Illumina HiSeq 2500	SRR5275435	b1	ERZ19650739	Yes
SAMN06328428	NAFLD	Nonalcoholic fatty liver disease (NAFLD)	Loomba_2017	28467925			USA	no	Illumina HiSeq 2500	SRR5275436	b1	ERZ19661896	Yes
SAMN06328450	NAFLD	Nonalcoholic fatty liver disease (NAFLD)	Loomba_2017	28467925			USA	no	Illumina HiSeq 2500	SRR5275437	b1	ERZ19660690	Yes
SAMN06328422	NAFLD	Nonalcoholic fatty liver disease (NAFLD)	Loomba_2017	28467925			USA	no	Illumina HiSeq 2500	SRR5275438	b1	ERZ19636464	Yes
SAMN06328486	NAFLD	Nonalcoholic fatty liver disease (NAFLD)	Loomba_2017	28467925			USA	no	Illumina HiSeq 2500	SRR5275440	b1	ERZ19692828	Yes
SAMN06328485	NAFLD	Nonalcoholic fatty liver disease (NAFLD)	Loomba_2017	28467925			USA	no	Illumina HiSeq 2500	SRR5275441	b1	ERZ19693835	Yes
SAMN06328448	NAFLD	Nonalcoholic fatty liver disease (NAFLD)	Loomba_2017	28467925			USA	no	Illumina HiSeq 2500	SRR5275442	b1	ERZ19693282	Yes
SAMN06328427	NAFLD	Nonalcoholic fatty liver disease (NAFLD)	Loomba_2017	28467925			USA	no	Illumina HiSeq 2500	SRR5275443	b1	ERZ19668187	Yes
SAMN06328447	NAFLD	Nonalcoholic fatty liver disease (NAFLD)	Loomba_2017	28467925			USA	no	Illumina HiSeq 2500	SRR5275444	b1	ERZ19662377	Yes
SAMN06328484	NAFLD	Nonalcoholic fatty liver disease (NAFLD)	Loomba_2017	28467925			USA	no	Illumina HiSeq 2500	SRR5275445	b1	ERZ19661587	Yes
SAMN06328483	NAFLD	Nonalcoholic fatty liver disease (NAFLD)	Loomba_2017	28467925			USA	no	Illumina HiSeq 2500	SRR5275446	b1	ERZ19666576	Yes
SAMN06328482	NAFLD	Nonalcoholic fatty liver disease (NAFLD)	Loomba_2017	28467925			USA	no	Illumina HiSeq 2500	SRR5275447	b1	ERZ19662270	Yes
SAMN06328481	NAFLD	Nonalcoholic fatty liver disease (NAFLD)	Loomba_2017	28467925			USA	no	Illumina HiSeq 2500	SRR5275448	b1	ERZ19693526	Yes
SAMN06328421	NAFLD	Nonalcoholic fatty liver disease (NAFLD)	Loomba_2017	28467925			USA	no	Illumina HiSeq 2500	SRR5275449	b1	ERZ19635754	Yes
SAMN06328480	NAFLD	Nonalcoholic fatty liver disease (NAFLD)	Loomba_2017	28467925			USA	no	Illumina HiSeq 2500	SRR5275450	b1	ERZ19692990	Yes
SAMN06328446	NAFLD	Nonalcoholic fatty liver disease (NAFLD)	Loomba_2017	28467925			USA	no	Illumina HiSeq 2500	SRR5275451	b1	ERZ19661577	Yes
SAMN06328445	NAFLD	Nonalcoholic fatty liver disease (NAFLD)	Loomba_2017	28467925			USA	no	Illumina HiSeq 2500	SRR5275452	b1	ERZ19666779	Yes
SAMN06328434	NAFLD	Nonalcoholic fatty liver disease (NAFLD)	Loomba_2017	28467925			USA	no	Illumina HiSeq 2500	SRR5275453	b1	ERZ19662055	Yes
SAMN06328479	NAFLD	Nonalcoholic fatty liver disease (NAFLD)	Loomba_2017	28467925			USA	no	Illumina HiSeq 2500	SRR5275454	b1	ERZ19692818	Yes
SAMN06328433	NAFLD	Nonalcoholic fatty liver disease (NAFLD)	Loomba_2017	28467925			USA	no	Illumina HiSeq 2500	SRR5275455	b1	ERZ19693858	Yes
SAMN06328420	NAFLD	Nonalcoholic fatty liver disease (NAFLD)	Loomba_2017	28467925			USA	no	Illumina HiSeq 2500	SRR5275456	b1	ERZ19670010	Yes
SAMN06328419	NAFLD	Nonalcoholic fatty liver disease (NAFLD)	Loomba_2017	28467925			USA	no	Illumina HiSeq 2500	SRR5275457	b1	ERZ19693495	Yes
SAMN06328444	NAFLD	Nonalcoholic fatty liver disease (NAFLD)	Loomba_2017	28467925			USA	no	Illumina HiSeq 2500	SRR5275458	b1	ERZ19634341	Yes
SAMN06328418	NAFLD	Nonalcoholic fatty liver disease (NAFLD)	Loomba_2017	28467925			USA	no	Illumina HiSeq 2500	SRR5275460	b1	ERZ19693651	Yes
SAMN06328443	NAFLD	Nonalcoholic fatty liver disease (NAFLD)	Loomba_2017	28467925			USA	no	Illumina HiSeq 2500	SRR5275461	b1	ERZ19635675	Yes
SAMN06328442	NAFLD	Nonalcoholic fatty liver disease (NAFLD)	Loomba_2017	28467925			USA	no	Illumina HiSeq 2500	SRR5275462	b1	ERZ19693232	Yes
SAMN06328478	NAFLD	Nonalcoholic fatty liver disease (NAFLD)	Loomba_2017	28467925			USA	no	Illumina HiSeq 2500	SRR5275464	b1	ERZ19630302	Yes
SAMN06328477	NAFLD	Nonalcoholic fatty liver disease (NAFLD)	Loomba_2017	28467925			USA	no	Illumina HiSeq 2500	SRR5275465	b1	ERZ19618169	Yes
SAMN06328431	NAFLD	Nonalcoholic fatty liver disease (NAFLD)	Loomba_2017	28467925			USA	no	Illumina HiSeq 2500	SRR5275466	b1	ERZ19634232	Yes
SAMN06328476	NAFLD	Nonalcoholic fatty liver disease (NAFLD)	Loomba_2017	28467925			USA	no	Illumina HiSeq 2500	SRR5275467	b1	ERZ19634820	Yes
SAMN06328475	NAFLD	Nonalcoholic fatty liver disease (NAFLD)	Loomba_2017	28467925			USA	no	Illumina HiSeq 2500	SRR5275468	b1	ERZ19692841	Yes
SAMN06328474	NAFLD	Nonalcoholic fatty liver disease (NAFLD)	Loomba_2017	28467925			USA	no	Illumina HiSeq 2500	SRR5275471	b1	ERZ19619359	Yes
SAMN06328430	NAFLD	Nonalcoholic fatty liver disease (NAFLD)	Loomba_2017	28467925			USA	no	Illumina HiSeq 2500	SRR5275472	b1	ERZ19634198	No, sample excluded
SAMN06328425	NAFLD	Nonalcoholic fatty liver disease (NAFLD)	Loomba_2017	28467925			USA	no	Illumina HiSeq 2500	SRR5275473	b1	ERZ19634828	Yes
SAMN06328417	NAFLD	Nonalcoholic fatty liver disease (NAFLD)	Loomba_2017	28467925			USA	no	Illumina HiSeq 2500	SRR5275474	b1	ERZ19693685	Yes
SAMN06328473	NAFLD	Nonalcoholic fatty liver disease (NAFLD)	Loomba_2017	28467925			USA	no	Illumina HiSeq 2500	SRR5275475	b1	ERZ19695073	Yes
SAMN06328472	NAFLD	Nonalcoholic fatty liver disease (NAFLD)	Loomba_2017	28467925			USA	no	Illumina HiSeq 2500	SRR5275476	b1	ERZ19693265	Yes
SAMN06328471	NAFLD	Nonalcoholic fatty liver disease (NAFLD)	Loomba_2017	28467925			USA	no	Illumina HiSeq 2500	SRR5275477	b1	ERZ19635868	No, sample excluded
SAMN06328470	NAFLD	Nonalcoholic fatty liver disease (NAFLD)	Loomba_2017	28467925			USA	no	Illumina HiSeq 2500	SRR5275478	b1	ERZ19662601	Yes
SAMN06328469	NAFLD	Nonalcoholic fatty liver disease (NAFLD)	Loomba_2017	28467925			USA	no	Illumina HiSeq 2500	SRR5275479	b1	ERZ19661515	Yes
SAMN06328468	NAFLD	Nonalcoholic fatty liver disease (NAFLD)	Loomba_2017	28467925			USA	no	Illumina HiSeq 2500	SRR5275480	b1	ERZ19693565	Yes
SAMN06328416	NAFLD	Nonalcoholic fatty liver disease (NAFLD)	Loomba_2017	28467925			USA	no	Illumina HiSeq 2500	SRR5275481	b1	ERZ19668924	Yes
SAMN06328439	NAFLD	Nonalcoholic fatty liver disease (NAFLD)	Loomba_2017	28467925			USA	no	Illumina HiSeq 2500	SRR5275482	b1	ERZ19693621	Yes
SAMN06328466	NAFLD	Nonalcoholic fatty liver disease (NAFLD)	Loomba_2017	28467925			USA	no	Illumina HiSeq 2500	SRR5275484	b1	ERZ19661914	Yes
SAMN06627407	healthy	healthy	NagySzakalD_2017	28441964	20.78	female	USA	no	IlluminaHiSeq	SRR6784406	b2	ERZ19661741	Yes
SAMN06620499	ME_CFS	ME/CFS	NagySzakalD_2017	28441964	37.42	female	USA	no	IlluminaHiSeq	SRR6784409	b2	ERZ19696369	Yes
SAMN06620496	ME_CFS	ME/CFS	NagySzakalD_2017	28441964	19.58	female	USA	no	IlluminaHiSeq	SRR6784412	b2	ERZ19694235	Yes
SAMN06620495	ME_CFS	ME/CFS	NagySzakalD_2017	28441964	24.69	male	USA	no	IlluminaHiSeq	SRR6784413	b2	ERZ19650647	Yes
SAMN06619309	healthy	healthy	NagySzakalD_2017	28441964	19.37	female	USA	no	IlluminaHiSeq	SRR6784511	b2	ERZ19634849	Yes
SAMN06619306	ME_CFS	ME/CFS	NagySzakalD_2017	28441964	24.1	male	USA	no	IlluminaHiSeq	SRR6784514	b2	ERZ19692819	Yes
SAMN06619305	healthy	healthy	NagySzakalD_2017	28441964	21.77	female	USA	no	IlluminaHiSeq	SRR6784515	b2	ERZ19692810	No, sample excluded
SAMN06619304	healthy	healthy	NagySzakalD_2017	28441964	24.68	male	USA	no	IlluminaHiSeq	SRR6784516	b2	ERZ19634602	Yes
SAMN06619301	ME_CFS	ME/CFS	NagySzakalD_2017	28441964	29.45	female	USA	no	IlluminaHiSeq	SRR6784519	b2	ERZ19695054	Yes
SAMN06619298	ME_CFS	ME/CFS	NagySzakalD_2017	28441964	34.55	female	USA	no	IlluminaHiSeq	SRR6784522	b2	ERZ19693178	Yes
SAMN06619297	healthy	healthy	NagySzakalD_2017	28441964	22.67	female	USA	no	IlluminaHiSeq	SRR6784523	b2	ERZ19693168	Yes
SAMN06619289	healthy	healthy	NagySzakalD_2017	28441964	24.87	female	USA	no	IlluminaHiSeq	SRR6784531	b2	ERZ19694968	Yes
SAMN06619278	ME_CFS	ME/CFS	NagySzakalD_2017	28441964	30.54	male	USA	no	IlluminaHiSeq	SRR6784542	b2	ERZ19649619	No, sample excluded
SAMN06619270	ME_CFS	ME/CFS	NagySzakalD_2017	28441964	30.48	female	USA	no	IlluminaHiSeq	SRR6784550	b2	ERZ19692847	Yes
SAMN06619268	ME_CFS	ME/CFS	NagySzakalD_2017	28441964	26.03	female	USA	no	IlluminaHiSeq	SRR6784552	b2	ERZ19662468	Yes
SAMN06619265	ME_CFS	ME/CFS	NagySzakalD_2017	28441964	25.74	female	USA	no	IlluminaHiSeq	SRR6784555	b2	ERZ19696321	Yes
SAMN06619261	healthy	healthy	NagySzakalD_2017	28441964	21.7	male	USA	no	IlluminaHiSeq	SRR6784559	b2	ERZ19693357	Yes
SAMN06619258	ME_CFS	ME/CFS	NagySzakalD_2017	28441964	27.46	female	USA	no	IlluminaHiSeq	SRR6784562	b2	ERZ19697694	Yes
SAMN06619257	ME_CFS	ME/CFS	NagySzakalD_2017	28441964	26.57	female	USA	no	IlluminaHiSeq	SRR6784563	b2	ERZ19692793	No, sample excluded
SAMN06619255	ME_CFS	ME/CFS	NagySzakalD_2017	28441964	28.73	male	USA	no	IlluminaHiSeq	SRR6784565	b2	ERZ19649279	Yes
SAMN06619253	healthy	healthy	NagySzakalD_2017	28441964	21.61	female	USA	no	IlluminaHiSeq	SRR6784567	b2	ERZ19651688	Yes
SAMN06619241	healthy	healthy	NagySzakalD_2017	28441964	20.25	female	USA	no	IlluminaHiSeq	SRR6784579	b2	ERZ19651196	Yes
SAMN06619239	ME_CFS	ME/CFS	NagySzakalD_2017	28441964	21.39	female	USA	no	IlluminaHiSeq	SRR6784581	b2	ERZ19649727	Yes
SAMN06619236	ME_CFS	ME/CFS	NagySzakalD_2017	28441964	34.33	female	USA	no	IlluminaHiSeq	SRR6784584	b2	ERZ19692969	Yes
SAMN06619235	healthy	healthy	NagySzakalD_2017	28441964	19.58	female	USA	no	IlluminaHiSeq	SRR6784585	b2	ERZ19662344	Yes
SAMN06619232	ME_CFS	ME/CFS	NagySzakalD_2017	28441964	19.93	female	USA	no	IlluminaHiSeq	SRR6784588	b2	ERZ19692845	Yes
SAMN06619231	ME_CFS	ME/CFS	NagySzakalD_2017	28441964	23.79	female	USA	no	IlluminaHiSeq	SRR6784589	b2	ERZ19697342	Yes
SAMN06619226	healthy	healthy	NagySzakalD_2017	28441964	21.28	female	USA	no	IlluminaHiSeq	SRR6784594	b2	ERZ19649278	Yes
SAMN06619224	ME_CFS	ME/CFS	NagySzakalD_2017	28441964	31.49	male	USA	no	IlluminaHiSeq	SRR6784596	b2	ERZ19649396	Yes
SAMN06619223	ME_CFS	ME/CFS	NagySzakalD_2017	28441964	33	female	USA	no	IlluminaHiSeq	SRR6784597	b2	ERZ19661354	Yes
SAMN03283250	healthy	Healthy	Obregon-Tito_2015	25807110	20.52	Female	USA	no	Illumina HiSeq 2500	SRR1761677	b2	ERZ19692883	Yes
SAMN03283251	healthy	Healthy	Obregon-Tito_2015	25807110	23.37	Male	USA	no	Illumina HiSeq 2500	SRR1761678	b2	ERZ19693900	Yes
SAMN03283252	healthy	Healthy	Obregon-Tito_2015	25807110	24.16	Male	USA	no	Illumina HiSeq 2500	SRR1761679	b2	ERZ19697565	Yes
SAMN03283253	healthy	Healthy	Obregon-Tito_2015	25807110	22.19	Male	USA	no	Illumina HiSeq 2500	SRR1761680	b2	ERZ19666002	Yes
SAMN03283255	healthy	Healthy	Obregon-Tito_2015	25807110	20.01	Female	USA	no	Illumina HiSeq 2500	SRR1761682	b2	ERZ19662794	Yes
SAMN03283258	healthy	Healthy	Obregon-Tito_2015	25807110	23.93	Male	USA	no	Illumina HiSeq 2500	SRR1761685	b2	ERZ19667843	Yes
SAMN03283260	healthy	Healthy	Obregon-Tito_2015	25807110	20.34	Male	USA	no	Illumina HiSeq 2500	SRR1761687	b2	ERZ19665227	Yes
SAMN03283266	healthy	Healthy	Obregon-Tito_2015	25807110	19.3	Female	USA	no	Illumina HiSeq 2500	SRR1761693	b2	ERZ19693867	Yes
SAMN03283268	healthy	Healthy	Obregon-Tito_2015	25807110	24.78	Male	USA	no	Illumina HiSeq 2500	SRR1761695	b2	ERZ19662410	Yes
SAMN09781768	healthy	healthy	PasolliE_2019	30661755	22.31	female	Madagascar	yes	IlluminaHiSeq	SRR7658579	b2	ERZ19635061	Yes
SAMN09781769	healthy	healthy	PasolliE_2019	30661755	21.11	male	Madagascar	yes	IlluminaHiSeq	SRR7658580	b2	ERZ19634616	Yes
SAMN09781764	healthy	healthy	PasolliE_2019	30661755	21.51	male	Madagascar	yes	IlluminaHiSeq	SRR7658581	b2	ERZ19634549	Yes
SAMN09781765	healthy	healthy	PasolliE_2019	30661755	23.44	male	Madagascar	yes	IlluminaHiSeq	SRR7658582	b2	ERZ19627304	Yes
SAMN09781766	healthy	healthy	PasolliE_2019	30661755	22.48	male	Madagascar	yes	IlluminaHiSeq	SRR7658583	b2	ERZ19634072	Yes
SAMN09781767	healthy	healthy	PasolliE_2019	30661755	24.17	female	Madagascar	yes	IlluminaHiSeq	SRR7658584	b2	ERZ19636503	Yes
SAMN09781760	healthy	healthy	PasolliE_2019	30661755	19.28	female	Madagascar	yes	IlluminaHiSeq	SRR7658585	b2	ERZ19693154	Yes
SAMN09781761	healthy	healthy	PasolliE_2019	30661755	18.69	male	Madagascar	yes	IlluminaHiSeq	SRR7658586	b2	ERZ19635225	Yes
SAMN09781762	healthy	healthy	PasolliE_2019	30661755	21.53	male	Madagascar	yes	IlluminaHiSeq	SRR7658587	b2	ERZ19694365	Yes
SAMN09781763	healthy	healthy	PasolliE_2019	30661755	22.07	male	Madagascar	yes	IlluminaHiSeq	SRR7658588	b2	ERZ19662611	Yes
SAMN09781719	healthy	healthy	PasolliE_2019	30661755	20.08	male	Madagascar	yes	IlluminaHiSeq	SRR7658597	b2	ERZ19692849	Yes
SAMN09781718	healthy	healthy	PasolliE_2019	30661755	20.84	male	Madagascar	yes	IlluminaHiSeq	SRR7658598	b2	ERZ19666271	Yes
SAMN09781737	healthy	healthy	PasolliE_2019	30661755	19.44	female	Madagascar	yes	IlluminaHiSeq	SRR7658619	b2	ERZ19693022	Yes
SAMN09781736	healthy	healthy	PasolliE_2019	30661755	22.72	male	Madagascar	yes	IlluminaHiSeq	SRR7658620	b2	ERZ19634322	Yes
SAMN09781735	healthy	healthy	PasolliE_2019	30661755	23.22	female	Madagascar	yes	IlluminaHiSeq	SRR7658621	b2	ERZ19634716	Yes
SAMN09781734	healthy	healthy	PasolliE_2019	30661755	22.93	male	Madagascar	yes	IlluminaHiSeq	SRR7658622	b2	ERZ19628804	Yes
SAMN09781733	healthy	healthy	PasolliE_2019	30661755	20.31	male	Madagascar	yes	IlluminaHiSeq	SRR7658623	b2	ERZ19620333	Yes
SAMN09781732	healthy	healthy	PasolliE_2019	30661755	23.58	male	Madagascar	yes	IlluminaHiSeq	SRR7658624	b2	ERZ19693270	Yes
SAMN09781731	healthy	healthy	PasolliE_2019	30661755	22.85	female	Madagascar	yes	IlluminaHiSeq	SRR7658625	b2	ERZ19635728	Yes
SAMN09781730	healthy	healthy	PasolliE_2019	30661755	28.68	female	Madagascar	yes	IlluminaHiSeq	SRR7658626	b2	ERZ19693515	Yes
SAMN09781739	healthy	healthy	PasolliE_2019	30661755	19.66	male	Madagascar	yes	IlluminaHiSeq	SRR7658627	b2	ERZ19635825	Yes
SAMN09781738	healthy	healthy	PasolliE_2019	30661755	22.39	male	Madagascar	yes	IlluminaHiSeq	SRR7658628	b2	ERZ19693220	Yes
SAMN09781720	healthy	healthy	PasolliE_2019	30661755	20.42	female	Madagascar	yes	IlluminaHiSeq	SRR7658629	b2	ERZ19662034	Yes
SAMN09781721	healthy	healthy	PasolliE_2019	30661755	21.13	male	Madagascar	yes	IlluminaHiSeq	SRR7658630	b2	ERZ19693281	Yes
SAMN09781722	healthy	healthy	PasolliE_2019	30661755	21.83	female	Madagascar	yes	IlluminaHiSeq	SRR7658631	b2	ERZ19635564	Yes
SAMN09781723	healthy	healthy	PasolliE_2019	30661755	24.12	female	Madagascar	yes	IlluminaHiSeq	SRR7658632	b2	ERZ19693540	Yes
SAMN09781724	healthy	healthy	PasolliE_2019	30661755	23.15	male	Madagascar	yes	IlluminaHiSeq	SRR7658633	b2	ERZ19635727	Yes
SAMN09781725	healthy	healthy	PasolliE_2019	30661755	25.48	female	Madagascar	yes	IlluminaHiSeq	SRR7658634	b2	ERZ19634243	Yes
SAMN09781726	healthy	healthy	PasolliE_2019	30661755	21.26	female	Madagascar	yes	IlluminaHiSeq	SRR7658635	b2	ERZ19634781	Yes
SAMN09781727	healthy	healthy	PasolliE_2019	30661755	21.07	male	Madagascar	yes	IlluminaHiSeq	SRR7658636	b2	ERZ19634324	Yes
SAMN09781729	healthy	healthy	PasolliE_2019	30661755	18.58	male	Madagascar	yes	IlluminaHiSeq	SRR7658638	b2	ERZ19693288	Yes
SAMN09781788	healthy	healthy	PasolliE_2019	30661755	20.42	female	Madagascar	yes	IlluminaHiSeq	SRR7658639	b2	ERZ19668050	Yes
SAMN09781789	healthy	healthy	PasolliE_2019	30661755	20.11	male	Madagascar	yes	IlluminaHiSeq	SRR7658640	b2	ERZ19636504	Yes
SAMN09781782	healthy	healthy	PasolliE_2019	30661755	20.59	female	Madagascar	yes	IlluminaHiSeq	SRR7658641	b2	ERZ19692988	Yes
SAMN09781783	healthy	healthy	PasolliE_2019	30661755	19.7	male	Madagascar	yes	IlluminaHiSeq	SRR7658642	b2	ERZ19636494	Yes
SAMN09781780	healthy	healthy	PasolliE_2019	30661755	26.72	female	Madagascar	yes	IlluminaHiSeq	SRR7658643	b2	ERZ19693148	Yes
SAMN09781781	healthy	healthy	PasolliE_2019	30661755	20.66	male	Madagascar	yes	IlluminaHiSeq	SRR7658644	b2	ERZ19661851	Yes
SAMN09781786	healthy	healthy	PasolliE_2019	30661755	23.06	male	Madagascar	yes	IlluminaHiSeq	SRR7658645	b2	ERZ19693547	Yes
SAMN09781787	healthy	healthy	PasolliE_2019	30661755	19.93	male	Madagascar	yes	IlluminaHiSeq	SRR7658646	b2	ERZ19637427	Yes
SAMN09781784	healthy	healthy	PasolliE_2019	30661755	19.45	female	Madagascar	yes	IlluminaHiSeq	SRR7658647	b2	ERZ19650202	Yes
SAMN09781785	healthy	healthy	PasolliE_2019	30661755	20.48	male	Madagascar	yes	IlluminaHiSeq	SRR7658648	b2	ERZ19652833	Yes
SAMN09781758	healthy	healthy	PasolliE_2019	30661755	29.46	female	Madagascar	yes	IlluminaHiSeq	SRR7658650	b2	ERZ19661759	Yes
SAMN09781755	healthy	healthy	PasolliE_2019	30661755	19.23	male	Madagascar	yes	IlluminaHiSeq	SRR7658651	b2	ERZ19650698	Yes
SAMN09781754	healthy	healthy	PasolliE_2019	30661755	18.8	male	Madagascar	yes	IlluminaHiSeq	SRR7658652	b2	ERZ19693295	Yes
SAMN09781757	healthy	healthy	PasolliE_2019	30661755	20.58	female	Madagascar	yes	IlluminaHiSeq	SRR7658653	b2	ERZ19650256	Yes
SAMN09781756	healthy	healthy	PasolliE_2019	30661755	20.37	male	Madagascar	yes	IlluminaHiSeq	SRR7658654	b2	ERZ19696186	Yes
SAMN09781751	healthy	healthy	PasolliE_2019	30661755	23.36	male	Madagascar	yes	IlluminaHiSeq	SRR7658655	b2	ERZ19692968	Yes
SAMN09781753	healthy	healthy	PasolliE_2019	30661755	20.85	female	Madagascar	yes	IlluminaHiSeq	SRR7658657	b2	ERZ19693130	Yes
SAMN09781752	healthy	healthy	PasolliE_2019	30661755	21.4	female	Madagascar	yes	IlluminaHiSeq	SRR7658658	b2	ERZ19661733	Yes
SAMN09781773	healthy	healthy	PasolliE_2019	30661755	22.07	male	Madagascar	yes	IlluminaHiSeq	SRR7658659	b2	ERZ19660770	Yes
SAMN09781772	healthy	healthy	PasolliE_2019	30661755	25.34	female	Madagascar	yes	IlluminaHiSeq	SRR7658660	b2	ERZ19652126	Yes
SAMN09781771	healthy	healthy	PasolliE_2019	30661755	19.91	male	Madagascar	yes	IlluminaHiSeq	SRR7658661	b2	ERZ19662550	Yes
SAMN09781770	healthy	healthy	PasolliE_2019	30661755	19.76	female	Madagascar	yes	IlluminaHiSeq	SRR7658662	b2	ERZ19660429	Yes
SAMN09781776	healthy	healthy	PasolliE_2019	30661755	18.75	female	Madagascar	yes	IlluminaHiSeq	SRR7658664	b2	ERZ19661660	Yes
SAMN09781775	healthy	healthy	PasolliE_2019	30661755	21.03	male	Madagascar	yes	IlluminaHiSeq	SRR7658665	b2	ERZ19661745	Yes
SAMN09781774	healthy	healthy	PasolliE_2019	30661755	22.41	female	Madagascar	yes	IlluminaHiSeq	SRR7658666	b2	ERZ19661381	Yes
SAMN09781791	healthy	healthy	PasolliE_2019	30661755	21.83	female	Madagascar	yes	IlluminaHiSeq	SRR7658667	b2	ERZ19650720	Yes
SAMN09781790	healthy	healthy	PasolliE_2019	30661755	20.24	female	Madagascar	yes	IlluminaHiSeq	SRR7658668	b2	ERZ19636319	Yes
SAMN09781779	healthy	healthy	PasolliE_2019	30661755	20.3	female	Madagascar	yes	IlluminaHiSeq	SRR7658669	b2	ERZ19693016	Yes
SAMN09781778	healthy	healthy	PasolliE_2019	30661755	22.14	female	Madagascar	yes	IlluminaHiSeq	SRR7658670	b2	ERZ19661708	Yes
SAMN09781748	healthy	healthy	PasolliE_2019	30661755	23.45	female	Madagascar	yes	IlluminaHiSeq	SRR7658671	b2	ERZ19661732	Yes
SAMN09781749	healthy	healthy	PasolliE_2019	30661755	23.29	male	Madagascar	yes	IlluminaHiSeq	SRR7658672	b2	ERZ19661456	Yes
SAMN09781747	healthy	healthy	PasolliE_2019	30661755	20.81	male	Madagascar	yes	IlluminaHiSeq	SRR7658674	b2	ERZ19652072	Yes
SAMN09781744	healthy	healthy	PasolliE_2019	30661755	24.3	female	Madagascar	yes	IlluminaHiSeq	SRR7658675	b2	ERZ19694648	Yes
SAMN09781745	healthy	healthy	PasolliE_2019	30661755	19.77	male	Madagascar	yes	IlluminaHiSeq	SRR7658676	b2	ERZ19660398	Yes
SAMN09781742	healthy	healthy	PasolliE_2019	30661755	19.77	male	Madagascar	yes	IlluminaHiSeq	SRR7658677	b2	ERZ19650192	Yes
SAMN09781743	healthy	healthy	PasolliE_2019	30661755	21.77	male	Madagascar	yes	IlluminaHiSeq	SRR7658678	b2	ERZ19694114	Yes
SAMN09781740	healthy	healthy	PasolliE_2019	30661755	19.29	male	Madagascar	yes	IlluminaHiSeq	SRR7658679	b2	ERZ19650749	Yes
SAMN09781741	healthy	healthy	PasolliE_2019	30661755	23.4	female	Madagascar	yes	IlluminaHiSeq	SRR7658680	b2	ERZ19693098	Yes
SAMEA2581875	healthy	Healthy	Qin_2014	25079328	20.03	Female	China	no	Illumina HiSeq 2000	ERR526291	b2	ERZ19696315	Yes
SAMEA2581877	healthy	Healthy	Qin_2014	25079328	19.95	Female	China	no	Illumina HiSeq 2000	ERR527047	b2	ERZ19667407	Yes
SAMEA2581893	healthy	Healthy	Qin_2014	25079328	22.79	Male	China	no	Illumina HiSeq 2000	ERR527063	b2	ERZ19693318	Yes
SAMEA2581894	healthy	Healthy	Qin_2014	25079328	22.66	Male	China	no	Illumina HiSeq 2000	ERR527064	b2	ERZ19618014	Yes
SAMEA2581896	healthy	Healthy	Qin_2014	25079328	19.22	Female	China	no	Illumina HiSeq 2000	ERR527066	b2	ERZ19634888	Yes
SAMEA2581902	healthy	Healthy	Qin_2014	25079328	21.29	Male	China	no	Illumina HiSeq 2000	ERR527072	b2	ERZ19634914	Yes
SAMEA2581903	healthy	Healthy	Qin_2014	25079328	20.31	Female	China	no	Illumina HiSeq 2000	ERR527073	b2	ERZ19634068	Yes
SAMEA2581906	healthy	Healthy	Qin_2014	25079328	23.44	Female	China	no	Illumina HiSeq 2000	ERR527076	b2	ERZ19635159	Yes
SAMEA2581907	healthy	Healthy	Qin_2014	25079328	22.49	Male	China	no	Illumina HiSeq 2000	ERR527077	b2	ERZ19693356	Yes
SAMEA2581909	healthy	Healthy	Qin_2014	25079328	20.57	Female	China	no	Illumina HiSeq 2000	ERR527079	b2	ERZ19661938	Yes
SAMEA2581911	healthy	Healthy	Qin_2014	25079328	23.89	Male	China	no	Illumina HiSeq 2000	ERR527081	b2	ERZ19668561	Yes
SAMEA2581918	healthy	Healthy	Qin_2014	25079328	20.05	Male	China	no	Illumina HiSeq 2000	ERR527088	b2	ERZ19693263	Yes
SAMEA2581919	healthy	Healthy	Qin_2014	25079328	20.57	Male	China	no	Illumina HiSeq 2000	ERR527089	b2	ERZ19635935	Yes
SAMEA2581920	healthy	Healthy	Qin_2014	25079328	19.92	Male	China	no	Illumina HiSeq 2000	ERR527090	b2	ERZ19666228	Yes
SAMEA2581931	healthy	Healthy	Qin_2014	25079328	22.76	Male	China	no	Illumina HiSeq 2000	ERR527101	b2	ERZ19634693	Yes
SAMEA2581937	healthy	Healthy	Qin_2014	25079328	19.53	Female	China	no	Illumina HiSeq 2000	ERR527107	b2	ERZ19634554	Yes
SAMEA2581938	healthy	Healthy	Qin_2014	25079328	20.55	Female	China	no	Illumina HiSeq 2000	ERR527108	b2	ERZ19694675	Yes
SAMEA2581946	healthy	Healthy	Qin_2014	25079328	19.03	Male	China	no	Illumina HiSeq 2000	ERR527116	b2	ERZ19637052	Yes
SAMEA2581951	healthy	Healthy	Qin_2014	25079328	20.52	Male	China	no	Illumina HiSeq 2000	ERR527121	b2	ERZ19696185	Yes
SAMEA2581952	healthy	Healthy	Qin_2014	25079328	20.18	Male	China	no	Illumina HiSeq 2000	ERR527122	b2	ERZ19666092	No, sample excluded
SAMEA2581953	healthy	Healthy	Qin_2014	25079328	20.58	Male	China	no	Illumina HiSeq 2000	ERR527123	b2	ERZ19664668	Yes
SAMEA2581954	healthy	Healthy	Qin_2014	25079328	19.92	Female	China	no	Illumina HiSeq 2000	ERR527124	b2	ERZ19663855	Yes
SAMEA2581956	healthy	Healthy	Qin_2014	25079328	24.98	Female	China	no	Illumina HiSeq 2000	ERR527126	b2	ERZ19663048	Yes
SAMEA2581957	healthy	Healthy	Qin_2014	25079328	21.75	Male	China	no	Illumina HiSeq 2000	ERR527127	b2	ERZ19664591	Yes
SAMEA2581958	healthy	Healthy	Qin_2014	25079328	19.24	Male	China	no	Illumina HiSeq 2000	ERR527128	b2	ERZ19634884	Yes
SAMEA2581959	healthy	Healthy	Qin_2014	25079328	19.59	Male	China	no	Illumina HiSeq 2000	ERR527129	b2	ERZ19634709	Yes
SAMEA2581960	healthy	Healthy	Qin_2014	25079328	22.73	Male	China	no	Illumina HiSeq 2000	ERR527130	b2	ERZ19663871	Yes
SAMEA2581963	healthy	Healthy	Qin_2014	25079328	20.09	Female	China	no	Illumina HiSeq 2000	ERR527132	b2	ERZ19693156	Yes
SAMEA2581966	healthy	Healthy	Qin_2014	25079328	19.92	Female	China	no	Illumina HiSeq 2000	ERR527135	b2	ERZ19696289	Yes
SAMEA2581967	healthy	Healthy	Qin_2014	25079328	21.55	Male	China	no	Illumina HiSeq 2000	ERR527136	b2	ERZ19693374	Yes
SAMEA2582020	liver_cirrhosis	Liver cirrhosis	Qin_2014	25079328	24.03	Female	China	no	Illumina HiSeq 2000	ERR527142	b2	ERZ19662751	Yes
SAMEA2582024	liver_cirrhosis	Liver cirrhosis	Qin_2014	25079328	24.06	Male	China	no	Illumina HiSeq 2000	ERR527146	b2	ERZ19649176	Yes
SAMEA2582026	liver_cirrhosis	Liver cirrhosis	Qin_2014	25079328	24.98	Male	China	no	Illumina HiSeq 2000	ERR527148	b2	ERZ19649313	Yes
SAMEA2582028	liver_cirrhosis	Liver cirrhosis	Qin_2014	25079328	17.93	Male	China	no	Illumina HiSeq 2000	ERR527150	b2	ERZ19649365	Yes
SAMEA2582030	liver_cirrhosis	Liver cirrhosis	Qin_2014	25079328	21.88	Female	China	no	Illumina HiSeq 2000	ERR527152	b2	ERZ19663078	Yes
SAMEA2582037	liver_cirrhosis	Liver cirrhosis	Qin_2014	25079328	22.86	Female	China	no	Illumina HiSeq 2000	ERR527159	b2	ERZ19635857	Yes
SAMEA2582038	liver_cirrhosis	Liver cirrhosis	Qin_2014	25079328	21.26	Male	China	no	Illumina HiSeq 2000	ERR527160	b2	ERZ19649580	Yes
SAMEA2582042	liver_cirrhosis	Liver cirrhosis	Qin_2014	25079328	24.03	Female	China	no	Illumina HiSeq 2000	ERR527164	b2	ERZ19635222	Yes
SAMEA2582043	liver_cirrhosis	Liver cirrhosis	Qin_2014	25079328	25.88	Male	China	no	Illumina HiSeq 2000	ERR527165	b2	ERZ19635716	Yes
SAMEA2582046	liver_cirrhosis	Liver cirrhosis	Qin_2014	25079328	20.2	Male	China	no	Illumina HiSeq 2000	ERR527168	b2	ERZ19692836	Yes
SAMEA2582050	liver_cirrhosis	Liver cirrhosis	Qin_2014	25079328	21.28	Male	China	no	Illumina HiSeq 2000	ERR527172	b2	ERZ19692837	Yes
SAMEA2582053	liver_cirrhosis	Liver cirrhosis	Qin_2014	25079328	23.88	Male	China	no	Illumina HiSeq 2000	ERR527175	b2	ERZ19638369	Yes
SAMEA2582060	liver_cirrhosis	Liver cirrhosis	Qin_2014	25079328	26.67	Female	China	no	Illumina HiSeq 2000	ERR527182	b2	ERZ19651449	Yes
SAMEA2582061	liver_cirrhosis	Liver cirrhosis	Qin_2014	25079328	24.98	Male	China	no	Illumina HiSeq 2000	ERR527183	b2	ERZ19651097	Yes
SAMEA2582064	liver_cirrhosis	Liver cirrhosis	Qin_2014	25079328	30.86	Male	China	no	Illumina HiSeq 2000	ERR527186	b2	ERZ19661362	Yes
SAMEA2582066	liver_cirrhosis	Liver cirrhosis	Qin_2014	25079328	25.46	Male	China	no	Illumina HiSeq 2000	ERR527188	b2	ERZ19660899	Yes
SAMEA2582067	liver_cirrhosis	Liver cirrhosis	Qin_2014	25079328	21.78	Female	China	no	Illumina HiSeq 2000	ERR527189	b2	ERZ19651779	Yes
SAMEA2582072	liver_cirrhosis	Liver cirrhosis	Qin_2014	25079328	24.17	Female	China	no	Illumina HiSeq 2000	ERR527194	b2	ERZ19662427	Yes
SAMEA2582073	liver_cirrhosis	Liver cirrhosis	Qin_2014	25079328	22.39	Male	China	no	Illumina HiSeq 2000	ERR527195	b2	ERZ19662716	Yes
SAMEA2582074	liver_cirrhosis	Liver cirrhosis	Qin_2014	25079328	17.58	Female	China	no	Illumina HiSeq 2000	ERR527196	b2	ERZ19651412	Yes
SAMEA2582075	liver_cirrhosis	Liver cirrhosis	Qin_2014	25079328	19.98	Female	China	no	Illumina HiSeq 2000	ERR527197	b2	ERZ19651171	Yes
SAMEA2582079	liver_cirrhosis	Liver cirrhosis	Qin_2014	25079328	19.23	Female	China	no	Illumina HiSeq 2000	ERR527201	b2	ERZ19694080	Yes
SAMEA2582081	liver_cirrhosis	Liver cirrhosis	Qin_2014	25079328	19.03	Male	China	no	Illumina HiSeq 2000	ERR527203	b2	ERZ19637677	Yes
SAMEA2582083	liver_cirrhosis	Liver cirrhosis	Qin_2014	25079328	22.38	Female	China	no	Illumina HiSeq 2000	ERR527205	b2	ERZ19636838	Yes
SAMEA2582085	liver_cirrhosis	Liver cirrhosis	Qin_2014	25079328	19.2	Female	China	no	Illumina HiSeq 2000	ERR527207	b2	ERZ19636368	Yes
SAMEA2582086	liver_cirrhosis	Liver cirrhosis	Qin_2014	25079328	25.62	Male	China	no	Illumina HiSeq 2000	ERR527208	b2	ERZ19663123	Yes
SAMEA2582087	liver_cirrhosis	Liver cirrhosis	Qin_2014	25079328	19.1	Female	China	no	Illumina HiSeq 2000	ERR527209	b2	ERZ19661939	Yes
SAMEA2582088	liver_cirrhosis	Liver cirrhosis	Qin_2014	25079328	24.49	Male	China	no	Illumina HiSeq 2000	ERR527210	b2	ERZ19692940	No, sample excluded
SAMEA2582094	liver_cirrhosis	Liver cirrhosis	Qin_2014	25079328	24.22	Male	China	no	Illumina HiSeq 2000	ERR527216	b2	ERZ19650029	Yes
SAMEA2582096	liver_cirrhosis	Liver cirrhosis	Qin_2014	25079328	19.56	Female	China	no	Illumina HiSeq 2000	ERR527218	b2	ERZ19662626	Yes
SAMEA2581961	healthy	Healthy	Qin_2014	25079328	21.99	Female	China	no	Illumina HiSeq 2000	ERR528330	b2	ERZ19661940	Yes
SAMEA2581971	healthy	Healthy	Qin_2014	25079328	20.93	Male	China	no	Illumina HiSeq 2000	ERR528331	b2	ERZ19650374	Yes
SAMEA2581974	healthy	Healthy	Qin_2014	25079328	20.05	Male	China	no	Illumina HiSeq 2000	ERR528334	b2	ERZ19692865	Yes
SAMEA2581976	healthy	Healthy	Qin_2014	25079328	21.62	Male	China	no	Illumina HiSeq 2000	ERR528336	b2	ERZ19636867	Yes
SAMEA2581977	healthy	Healthy	Qin_2014	25079328	18.73	Female	China	no	Illumina HiSeq 2000	ERR528337	b2	ERZ19693100	Yes
SAMEA2582098	liver_cirrhosis	Liver cirrhosis	Qin_2014	25079328	23.73	Female	China	no	Illumina HiSeq 2000	ERR528722	b2	ERZ19637750	No, sample excluded
SAMEA2582099	liver_cirrhosis	Liver cirrhosis	Qin_2014	25079328	24.22	Male	China	no	Illumina HiSeq 2000	ERR528723	b2	ERZ19649834	Yes
SAMEA2582100	liver_cirrhosis	Liver cirrhosis	Qin_2014	25079328	21.47	Male	China	no	Illumina HiSeq 2000	ERR528724	b2	ERZ19696997	Yes
SAMEA2582108	liver_cirrhosis	Liver cirrhosis	Qin_2014	25079328	22.65	Male	China	no	Illumina HiSeq 2000	ERR528732	b2	ERZ19636200	Yes
SAMEA2582111	liver_cirrhosis	Liver cirrhosis	Qin_2014	25079328	20.31	Female	China	no	Illumina HiSeq 2000	ERR528735	b2	ERZ19693757	Yes
SAMEA2582112	liver_cirrhosis	Liver cirrhosis	Qin_2014	25079328	29.02	Male	China	no	Illumina HiSeq 2000	ERR528736	b2	ERZ19637714	Yes
SAMEA2582113	liver_cirrhosis	Liver cirrhosis	Qin_2014	25079328	24.22	Female	China	no	Illumina HiSeq 2000	ERR528737	b2	ERZ19649903	Yes
SAMEA2582117	liver_cirrhosis	Liver cirrhosis	Qin_2014	25079328	20.28	Male	China	no	Illumina HiSeq 2000	ERR528741	b2	ERZ19693030	Yes
SAMEA2582119	liver_cirrhosis	Liver cirrhosis	Qin_2014	25079328	21.72	Male	China	no	Illumina HiSeq 2000	ERR528743	b2	ERZ19635258	Yes
SAMEA2582120	liver_cirrhosis	Liver cirrhosis	Qin_2014	25079328	19.54	Female	China	no	Illumina HiSeq 2000	ERR528744	b2	ERZ19634550	Yes
SAMEA2582122	liver_cirrhosis	Liver cirrhosis	Qin_2014	25079328	21.97	Male	China	no	Illumina HiSeq 2000	ERR528746	b2	ERZ19634076	Yes
SAMEA2582123	liver_cirrhosis	Liver cirrhosis	Qin_2014	25079328	29.03	Male	China	no	Illumina HiSeq 2000	ERR528747	b2	ERZ19626335	Yes
SAMEA2582124	liver_cirrhosis	Liver cirrhosis	Qin_2014	25079328	19.81	Female	China	no	Illumina HiSeq 2000	ERR528748	b2	ERZ19671900	Yes
SAMEA2582125	liver_cirrhosis	Liver cirrhosis	Qin_2014	25079328	17.93	Male	China	no	Illumina HiSeq 2000	ERR528749	b2	ERZ19693422	Yes
SAMEA2582128	liver_cirrhosis	Liver cirrhosis	Qin_2014	25079328	19.72	Male	China	no	Illumina HiSeq 2000	ERR532380	b2	ERZ19693382	Yes
SAMEA2582129	liver_cirrhosis	Liver cirrhosis	Qin_2014	25079328	20.72	Male	China	no	Illumina HiSeq 2000	ERR532381	b2	ERZ19693298	Yes
SAMEA2582130	liver_cirrhosis	Liver cirrhosis	Qin_2014	25079328	23.12	Male	China	no	Illumina HiSeq 2000	ERR532382	b2	ERZ19650886	Yes
SAMEA2582131	liver_cirrhosis	Liver cirrhosis	Qin_2014	25079328	20.2	Male	China	no	Illumina HiSeq 2000	ERR532383	b2	ERZ19661661	Yes
SAMEA2582132	liver_cirrhosis	Liver cirrhosis	Qin_2014	25079328	21.48	Male	China	no	Illumina HiSeq 2000	ERR532384	b2	ERZ19693106	Yes
SAMEA2582133	liver_cirrhosis	Liver cirrhosis	Qin_2014	25079328	20.55	Female	China	no	Illumina HiSeq 2000	ERR532385	b2	ERZ19636830	Yes
SAMEA2582136	liver_cirrhosis	Liver cirrhosis	Qin_2014	25079328	25.56	Female	China	no	Illumina HiSeq 2000	ERR532388	b2	ERZ19650659	Yes
SAMEA2582137	liver_cirrhosis	Liver cirrhosis	Qin_2014	25079328	15.94	Male	China	no	Illumina HiSeq 2000	ERR532389	b2	ERZ19661398	Yes
SAMEA2582142	liver_cirrhosis	Liver cirrhosis	Qin_2014	25079328	21.72	Male	China	no	Illumina HiSeq 2000	ERR532393	b2	ERZ19636255	Yes
SAMEA2582143	liver_cirrhosis	Liver cirrhosis	Qin_2014	25079328	21.16	Male	China	no	Illumina HiSeq 2000	ERR532394	b2	ERZ19650131	Yes
SAMEA2582144	liver_cirrhosis	Liver cirrhosis	Qin_2014	25079328	22.66	Male	China	no	Illumina HiSeq 2000	ERR532619	b2	ERZ19650899	Yes
SAMEA2582146	liver_cirrhosis	Liver cirrhosis	Qin_2014	25079328	20.83	Female	China	no	Illumina HiSeq 2000	ERR532621	b2	ERZ19692957	Yes
SAMEA3182052	healthy	Healthy	Raymond_2015	26359913	20.4	Male	Canada	no	Illumina HiSeq 1000	ERR719146	b2	ERZ19692796	Yes
SAMEA3182054	healthy	Healthy	Raymond_2015	26359913	24	Female	Canada	no	Illumina HiSeq 1000	ERR719232	b2	ERZ19693029	Yes
SAMEA3182055	healthy	Healthy	Raymond_2015	26359913	22.9	Male	Canada	no	Illumina HiSeq 1000	ERR719271	b2	ERZ19696393	Yes
SAMEA3182056	healthy	Healthy	Raymond_2015	26359913	24.5	Female	Canada	no	Illumina HiSeq 1000	ERR719311	b2	ERZ19693330	Yes
SAMEA3182060	healthy	Healthy	Raymond_2015	26359913	23.4	Male	Canada	no	Illumina HiSeq 1000	ERR719515	b2	ERZ19695092	Yes
SAMEA3182061	healthy	Healthy	Raymond_2015	26359913	24.4	Female	Canada	no	Illumina HiSeq 1000	ERR719554	b2	ERZ19693328	Yes
SAMEA3182062	healthy	Healthy	Raymond_2015	26359913	24.6	Male	Canada	no	Illumina HiSeq 1000	ERR719621	b2	ERZ19693813	Yes
SAMEA3182045	healthy	Healthy	Raymond_2015	26359913	22.2	Male	Canada	no	Illumina HiSeq 1000	ERR719671	b2	ERZ19693274	Yes
SAMEA3182063	healthy	Healthy	Raymond_2015	26359913	23.1	Female	Canada	no	Illumina HiSeq 1000	ERR719694	b2	ERZ19665672	Yes
SAMEA3182064	healthy	Healthy	Raymond_2015	26359913	22.4	Female	Canada	no	Illumina HiSeq 1000	ERR719741	b2	ERZ19692892	Yes
SAMEA3182066	healthy	Healthy	Raymond_2015	26359913	19.2	Female	Canada	no	Illumina HiSeq 1000	ERR719848	b2	ERZ19649342	Yes
SAMEA3182067	healthy	Healthy	Raymond_2015	26359913	22.3	Female	Canada	no	Illumina HiSeq 1000	ERR719902	b2	ERZ19692898	Yes
SAMEA3182046	healthy	Healthy	Raymond_2015	26359913	22.5	Male	Canada	no	Illumina HiSeq 1000	ERR719944	b2	ERZ19693588	Yes
SAMEA3182068	healthy	Healthy	Raymond_2015	26359913	24.4	Male	Canada	no	Illumina HiSeq 1000	ERR719982	b2	ERZ19693414	Yes
SAMEA3182047	healthy	Healthy	Raymond_2015	26359913	19	Female	Canada	no	Illumina HiSeq 1000	ERR720044	b2	ERZ19661091	Yes
SAMEA3182049	healthy	Healthy	Raymond_2015	26359913	24.7	Male	Canada	no	Illumina HiSeq 1000	ERR720120	b2	ERZ19696021	Yes
SAMEA3182050	healthy	Healthy	Raymond_2015	26359913	23.7	Female	Canada	no	Illumina HiSeq 1000	ERR720148	b2	ERZ19693099	Yes
SAMEA3182051	healthy	Healthy	Raymond_2015	26359913	23.7	Female	Canada	no	Illumina HiSeq 1000	ERR720180	b2	ERZ19694853	Yes
SAMEA3182053	healthy	Healthy	Raymond_2015	26359913	24.3	Male	Canada	no	Illumina HiSeq 1000	ERR720202	b2	ERZ19695441	Yes
SAMN04209219	type2_diabetes	Type 2 diabetes	Sankaranarayanan_2015	26671671	40.8	Female	USA	no	Illumina HiSeq 2000	SRR2912776	b2	ERZ19693658	Yes
SAMN04209230	type2_diabetes	Type 2 diabetes	Sankaranarayanan_2015	26671671	40.3	Male	USA	no	Illumina HiSeq 2000	SRR2912779	b2	ERZ19660519	Yes
SAMN04209234	type2_diabetes	Type 2 diabetes	Sankaranarayanan_2015	26671671	40.7	Female	USA	no	Illumina HiSeq 2000	SRR2912783	b2	ERZ19650887	Yes
SAMN04209235	type2_diabetes	Type 2 diabetes	Sankaranarayanan_2015	26671671	26.2	Female	USA	no	Illumina HiSeq 2000	SRR2912784	b2	ERZ19651943	Yes
SAMN04209238	type2_diabetes	Type 2 diabetes	Sankaranarayanan_2015	26671671	30	Male	USA	no	Illumina HiSeq 2000	SRR2912788	b2	ERZ19661479	Yes
SAMN04209239	type2_diabetes	Type 2 diabetes	Sankaranarayanan_2015	26671671	42.1	Male	USA	no	Illumina HiSeq 2000	SRR2912789	b2	ERZ19693723	Yes
SAMN04209240	type2_diabetes	Type 2 diabetes	Sankaranarayanan_2015	26671671	44	Male	USA	no	Illumina HiSeq 2000	SRR2912790	b2	ERZ19652017	Yes
SAMN04209241	type2_diabetes	Type 2 diabetes	Sankaranarayanan_2015	26671671	36.3	Female	USA	no	Illumina HiSeq 2000	SRR2912791	b2	ERZ19662763	Yes
SAMN04209242	healthy	Healthy	Sankaranarayanan_2015	26671671	24.9	Female	USA	no	Illumina HiSeq 2000	SRR2912792	b2	ERZ19660784	Yes
SAMN04209243	type2_diabetes	Type 2 diabetes	Sankaranarayanan_2015	26671671	37.4	Male	USA	no	Illumina HiSeq 2000	SRR2912793	b2	ERZ19649767	Yes
SAMN04209245	type2_diabetes	Type 2 diabetes	Sankaranarayanan_2015	26671671	43.7	Female	USA	no	Illumina HiSeq 2000	SRR2912795	b2	ERZ19663011	Yes
SAMN04209249	type2_diabetes	Type 2 diabetes	Sankaranarayanan_2015	26671671	29.6	Male	USA	no	Illumina HiSeq 2000	SRR2912800	b2	ERZ19650074	Yes
SAMN04209250	type2_diabetes	Type 2 diabetes	Sankaranarayanan_2015	26671671	32.6	Female	USA	no	Illumina HiSeq 2000	SRR2912801	b2	ERZ19662839	Yes
SAMN04209253	type2_diabetes	Type 2 diabetes	Sankaranarayanan_2015	26671671	35.1	Male	USA	no	Illumina HiSeq 2000	SRR2912804	b2	ERZ19692895	Yes
SAMN04209222	type2_diabetes	Type 2 diabetes	Sankaranarayanan_2015	26671671	27.3	Female	USA	no	Illumina HiSeq 2000	SRR2912806	b2	ERZ19651574	Yes
SAMN04209225	type2_diabetes	Type 2 diabetes	Sankaranarayanan_2015	26671671	32.3	Female	USA	no	Illumina HiSeq 2000	SRR2912809	b2	ERZ19692857	Yes
SAMN07424504	IBD	Ulcerative colitis	Schirmer_2018	29311644		Male	USA	no	Illumina HiSeq 2000	SRR5983326	b2	ERZ19632362	Yes
SAMN07424505	IBD	Ulcerative colitis	Schirmer_2018	29311644		Female	USA	no	Illumina HiSeq 2000	SRR5983327	b2	ERZ19631206	Yes
SAMN07424345	IBD	Ulcerative colitis	Schirmer_2018	29311644		Female	USA	no	Illumina HiSeq 2000	SRR5983391	b2	ERZ19635735	Yes
SAMN08813994	colorectal_cancer	CRC;hypertension	ThomasAM_2018	30936548	23	male	Italy	no	IlluminaHiSeq	SRR6915091	b2	ERZ19695743	Yes
SAMN08813925	healthy	healthy	ThomasAM_2018	30936548	19.71	male	Italy	no	IlluminaHiSeq	SRR6915106	b2	ERZ19635430	Yes
SAMN08813963	healthy	healthy	ThomasAM_2018	30936548	20.44	female	Italy	no	IlluminaHiSeq	SRR6915108	b2	ERZ19662549	Yes
SAMN08813955	healthy	healthy	ThomasAM_2018	30936548	23.6	male	Italy	no	IlluminaHiSeq	SRR6915111	b2	ERZ19692797	Yes
SAMN08813947	healthy	healthy	ThomasAM_2018	30936548	21.97	female	Italy	no	IlluminaHiSeq	SRR6915117	b2	ERZ19649191	Yes
SAMN08813999	colorectal_cancer	CRC	ThomasAM_2018	30936548	24	male	Italy	no	IlluminaHiSeq	SRR6915119	b2	ERZ19649426	Yes
SAMN08813930	colorectal_cancer	CRC	ThomasAM_2018	30936548	25.39	female	Italy	no	IlluminaHiSeq	SRR6915125	b2	ERZ19649352	Yes
SAMN08813922	colorectal_cancer	CRC	ThomasAM_2018	30936548	25.18	male	Italy	no	IlluminaHiSeq	SRR6915127	b2	ERZ19649309	Yes
SAMN08813942	colorectal_cancer	CRC	ThomasAM_2018	30936548	22.64	male	Italy	no	IlluminaHiSeq	SRR6915128	b2	ERZ19660951	Yes
SAMN08813973	healthy	healthy	ThomasAM_2018	30936548	24.49	male	Italy	no	IlluminaHiSeq	SRR6915131	b2	ERZ19649409	Yes
SAMN08813979	healthy	healthy	ThomasAM_2018	30936548	21.71	male	Italy	no	IlluminaHiSeq	SRR6915134	b2	ERZ19662622	Yes
SAMN08813931	colorectal_cancer	CRC	ThomasAM_2018	30936548	29.37	male	Italy	no	IlluminaHiSeq	SRR6915136	b2	ERZ19651376	Yes
SAMN08813929	healthy	healthy	ThomasAM_2018	30936548	20.31	female	Italy	no	IlluminaHiSeq	SRR6915149	b2	ERZ19637204	Yes
SAMN08813934	colorectal_cancer	CRC	ThomasAM_2018	30936548	29.96	male	Italy	no	IlluminaHiSeq	SRR6915152	b2	ERZ19663768	Yes
SAMN08813940	colorectal_cancer	CRC	ThomasAM_2018	30936548	25.35	male	Italy	no	IlluminaHiSeq	SRR6915153	b2	ERZ19663805	Yes
SAMN08813941	colorectal_cancer	CRC	ThomasAM_2018	30936548	38.53	male	Italy	no	IlluminaHiSeq	SRR6915156	b2	ERZ19695265	Yes
SAMN08814021	colorectal_cancer	CRC;metastases	ThomasAM_2018	30936548	21	female	Italy	no	IlluminaHiSeq	SRR6915160	b2	ERZ19637459	Yes
SAMN08813948	healthy	healthy	ThomasAM_2018	30936548	23.88	female	Italy	no	IlluminaHiSeq	SRR6915172	b2	ERZ19632711	Yes
SAMN08813969	healthy	healthy	ThomasAM_2018	30936548	24.16	male	Italy	no	IlluminaHiSeq	SRR6915175	b2	ERZ19637330	Yes
SAMN08813928	colorectal_cancer	CRC	ThomasAM_2018	30936548	29.56	male	Italy	no	IlluminaHiSeq	SRR6915177	b2	ERZ19634809	Yes
SAMN08813938	colorectal_cancer	CRC	ThomasAM_2018	30936548	24.3	male	Italy	no	IlluminaHiSeq	SRR6915181	b2	ERZ19695856	Yes
SAMN08813936	colorectal_cancer	CRC	ThomasAM_2018	30936548	28.98	male	Italy	no	IlluminaHiSeq	SRR6915185	b2	ERZ19663582	Yes
SAMN08813974	healthy	healthy	ThomasAM_2018	30936548	23.72	male	Italy	no	IlluminaHiSeq	SRR6915186	b2	ERZ19693150	Yes
SAMN08813920	healthy	healthy	ThomasAM_2018	30936548	21.09	female	Italy	no	IlluminaHiSeq	SRR6915199	b2	ERZ19633370	Yes
SAMN08813952	healthy	healthy	ThomasAM_2018	30936548	23.45	male	Italy	no	IlluminaHiSeq	SRR6915200	b2	ERZ19694278	Yes
SAMN08814050	healthy	healthy	ThomasAM_2018	30936548	22	male	Italy	no	IlluminaHiSeq	SRR6915202	b2	ERZ19693169	Yes
SAMN08814003	colorectal_cancer	CRC;hypertension	ThomasAM_2018	30936548	25	male	Italy	no	IlluminaHiSeq	SRR6915210	b2	ERZ19634225	Yes
SAMN08813991	colorectal_cancer	CRC	ThomasAM_2018	30936548	30	male	Italy	no	IlluminaHiSeq	SRR6915211	b2	ERZ19692795	Yes
SAMN08813993	colorectal_cancer	CRC	ThomasAM_2018	30936548	30	male	Italy	no	IlluminaHiSeq	SRR6915213	b2	ERZ19634668	Yes
SAMN08813995	colorectal_cancer	CRC;hypercholesterolemia	ThomasAM_2018	30936548	37	male	Italy	no	IlluminaHiSeq	SRR6915218	b2	ERZ19663143	Yes
SAMN08813997	colorectal_cancer	CRC	ThomasAM_2018	30936548	22	male	Italy	no	IlluminaHiSeq	SRR6915219	b2	ERZ19660920	Yes
SAMN08813996	colorectal_cancer	CRC;hypertension	ThomasAM_2018	30936548	35	male	Italy	no	IlluminaHiSeq	SRR6915220	b2	ERZ19697003	Yes
SAMN08813982	colorectal_cancer	CRC;hypercholesterolemia	ThomasAM_2018	30936548		male	Italy	no	IlluminaHiSeq	SRR6915223	b2	ERZ19693433	Yes
SAMN05065727	IBD	Crohn's disease	Vaughn_2016	27542133			USA	no	Illumina HiSeq 2500	SRR3582131	b2	ERZ19662559	No, sample excluded
SAMN05065754	IBD	Crohn's disease	Vaughn_2016	27542133			USA	no	Illumina HiSeq 2500	SRR3582151	b2	ERZ19695852	Yes
SAMN05065756	IBD	Crohn's disease	Vaughn_2016	27542133			USA	no	Illumina HiSeq 2500	SRR3582153	b2	ERZ19652163	Yes
SAMN05065761	IBD	Crohn's disease	Vaughn_2016	27542133			USA	no	Illumina HiSeq 2500	SRR3582159	b2	ERZ19693277	Yes
SAMN05065765	IBD	Crohn's disease	Vaughn_2016	27542133			USA	no	Illumina HiSeq 2500	SRR3582163	b2	ERZ19694132	Yes
SAMN05065769	IBD	Crohn's disease	Vaughn_2016	27542133			USA	no	Illumina HiSeq 2500	SRR3582168	b2	ERZ19692794	Yes
SAMEA3879500	healthy	Healthy	Vogtmann_2016	27171425	23.49	Male	USA	no	Illumina HiSeq 2000	ERR1293497	b2	ERZ19694049	Yes
SAMEA3879501	colorectal_cancer	Colorectal cancer	Vogtmann_2016	27171425	30.04	Female	USA	no	Illumina HiSeq 2000	ERR1293501	b2	ERZ19694815	Yes
SAMEA3879505	colorectal_cancer	Colorectal cancer	Vogtmann_2016	27171425	19.64	Male	USA	no	Illumina HiSeq 2000	ERR1293517	b2	ERZ19696077	Yes
SAMEA3879506	colorectal_cancer	Colorectal cancer	Vogtmann_2016	27171425	25.1	Male	USA	no	Illumina HiSeq 2000	ERR1293521	b2	ERZ19649892	Yes
SAMEA3879508	colorectal_cancer	Colorectal cancer	Vogtmann_2016	27171425	22.67	Female	USA	no	Illumina HiSeq 2000	ERR1293529	b2	ERZ19660904	Yes
SAMEA3879509	healthy	Healthy	Vogtmann_2016	27171425	22.15	Male	USA	no	Illumina HiSeq 2000	ERR1293533	b2	ERZ19693598	Yes
SAMEA3879510	colorectal_cancer	Colorectal cancer	Vogtmann_2016	27171425	20.8	Female	USA	no	Illumina HiSeq 2000	ERR1293537	b2	ERZ19693028	Yes
SAMEA3879516	colorectal_cancer	Colorectal cancer	Vogtmann_2016	27171425	27.76	Female	USA	no	Illumina HiSeq 2000	ERR1293561	b2	ERZ19635685	Yes
SAMEA3879517	colorectal_cancer	Colorectal cancer	Vogtmann_2016	27171425	22.03	Male	USA	no	Illumina HiSeq 2000	ERR1293565	b2	ERZ19695891	Yes
SAMEA3879518	colorectal_cancer	Colorectal cancer	Vogtmann_2016	27171425		Male	USA	no	Illumina HiSeq 2000	ERR1293569	b2	ERZ19694384	Yes
SAMEA3879519	colorectal_cancer	Colorectal cancer	Vogtmann_2016	27171425	22.8	Male	USA	no	Illumina HiSeq 2000	ERR1293573	b2	ERZ19694955	Yes
SAMEA3879521	colorectal_cancer	Colorectal cancer	Vogtmann_2016	27171425	25.06	Male	USA	no	Illumina HiSeq 2000	ERR1293581	b2	ERZ19649967	Yes
SAMEA3879525	healthy	Healthy	Vogtmann_2016	27171425	24.53	Male	USA	no	Illumina HiSeq 2000	ERR1293597	b2	ERZ19693962	Yes
SAMEA3879527	colorectal_cancer	Colorectal cancer	Vogtmann_2016	27171425	23.36	Male	USA	no	Illumina HiSeq 2000	ERR1293605	b2	ERZ19695040	Yes
SAMEA3879529	colorectal_cancer	Colorectal cancer	Vogtmann_2016	27171425	21.14	Male	USA	no	Illumina HiSeq 2000	ERR1293613	b2	ERZ19695963	Yes
SAMEA3879530	healthy	Healthy	Vogtmann_2016	27171425	24.07	Male	USA	no	Illumina HiSeq 2000	ERR1293618	b2	ERZ19693299	Yes
SAMEA3879531	colorectal_cancer	Colorectal cancer	Vogtmann_2016	27171425	20.37	Female	USA	no	Illumina HiSeq 2000	ERR1293622	b2	ERZ19634075	Yes
SAMEA3879532	healthy	Healthy	Vogtmann_2016	27171425	23.62	Male	USA	no	Illumina HiSeq 2000	ERR1293626	b2	ERZ19665432	Yes
SAMEA3879533	colorectal_cancer	Colorectal cancer	Vogtmann_2016	27171425	16.83	Female	USA	no	Illumina HiSeq 2000	ERR1293630	b2	ERZ19693800	Yes
SAMEA3879534	colorectal_cancer	Colorectal cancer	Vogtmann_2016	27171425	29.65	Male	USA	no	Illumina HiSeq 2000	ERR1293634	b2	ERZ19661673	Yes
SAMEA3879535	colorectal_cancer	Colorectal cancer	Vogtmann_2016	27171425		Female	USA	no	Illumina HiSeq 2000	ERR1293638	b2	ERZ19693171	Yes
SAMEA3879537	colorectal_cancer	Colorectal cancer	Vogtmann_2016	27171425	19.58	Male	USA	no	Illumina HiSeq 2000	ERR1293646	b2	ERZ19692962	Yes
SAMEA3879538	healthy	Healthy	Vogtmann_2016	27171425	22.96	Male	USA	no	Illumina HiSeq 2000	ERR1293650	b2	ERZ19692907	Yes
SAMEA3879539	colorectal_cancer	Colorectal cancer	Vogtmann_2016	27171425	25.39	Male	USA	no	Illumina HiSeq 2000	ERR1293654	b2	ERZ19665811	Yes
SAMEA3879540	colorectal_cancer	Colorectal cancer	Vogtmann_2016	27171425	23.73	Male	USA	no	Illumina HiSeq 2000	ERR1293658	b2	ERZ19693665	Yes
SAMEA3879541	healthy	Healthy	Vogtmann_2016	27171425	23.46	Male	USA	no	Illumina HiSeq 2000	ERR1293662	b2	ERZ19693014	Yes
SAMEA3879542	healthy	Healthy	Vogtmann_2016	27171425	23.09	Male	USA	no	Illumina HiSeq 2000	ERR1293666	b2	ERZ19692823	Yes
SAMEA3879543	healthy	Healthy	Vogtmann_2016	27171425	20.52	Male	USA	no	Illumina HiSeq 2000	ERR1293670	b2	ERZ19692824	Yes
SAMEA3879546	healthy	Healthy	Vogtmann_2016	27171425	21.28	Male	USA	no	Illumina HiSeq 2000	ERR1293682	b2	ERZ19692805	Yes
SAMEA3879547	healthy	Healthy	Vogtmann_2016	27171425	18.64	Female	USA	no	Illumina HiSeq 2000	ERR1293686	b2	ERZ19661011	Yes
SAMEA3879548	colorectal_cancer	Colorectal cancer	Vogtmann_2016	27171425	32.07	Male	USA	no	Illumina HiSeq 2000	ERR1293690	b2	ERZ19693305	Yes
SAMEA3879549	healthy	Healthy	Vogtmann_2016	27171425	23.96	Male	USA	no	Illumina HiSeq 2000	ERR1293694	b2	ERZ19692866	Yes
SAMEA3879550	healthy	Healthy	Vogtmann_2016	27171425	24.78	Male	USA	no	Illumina HiSeq 2000	ERR1293698	b2	ERZ19696856	Yes
SAMEA3879551	healthy	Healthy	Vogtmann_2016	27171425	20.47	Female	USA	no	Illumina HiSeq 2000	ERR1293702	b2	ERZ19693355	Yes
SAMEA3879552	healthy	Healthy	Vogtmann_2016	27171425	23.24	Male	USA	no	Illumina HiSeq 2000	ERR1293706	b2	ERZ19693289	Yes
SAMEA3879561	healthy	Healthy	Vogtmann_2016	27171425	23.82	Male	USA	no	Illumina HiSeq 2000	ERR1293742	b2	ERZ19634702	Yes
SAMEA3879564	healthy	Healthy	Vogtmann_2016	27171425	24.81	Male	USA	no	Illumina HiSeq 2000	ERR1293754	b2	ERZ19696269	Yes
SAMEA3879565	healthy	Healthy	Vogtmann_2016	27171425	20.67	Female	USA	no	Illumina HiSeq 2000	ERR1293758	b2	ERZ19693831	Yes
SAMEA3879568	healthy	Healthy	Vogtmann_2016	27171425	24.4	Male	USA	no	Illumina HiSeq 2000	ERR1293770	b2	ERZ19693297	Yes
SAMEA3879571	healthy	Healthy	Vogtmann_2016	27171425	23.92	Female	USA	no	Illumina HiSeq 2000	ERR1293782	b2	ERZ19696517	Yes
SAMEA3879574	healthy	Healthy	Vogtmann_2016	27171425	23.8	Female	USA	no	Illumina HiSeq 2000	ERR1293794	b2	ERZ19693463	Yes
SAMEA3879576	healthy	Healthy	Vogtmann_2016	27171425	24.36	Male	USA	no	Illumina HiSeq 2000	ERR1293802	b2	ERZ19661571	Yes
SAMEA3879577	healthy	Healthy	Vogtmann_2016	27171425	23.12	Male	USA	no	Illumina HiSeq 2000	ERR1293806	b2	ERZ19692918	Yes
SAMEA3879587	healthy	Healthy	Vogtmann_2016	27171425	22.15	Female	USA	no	Illumina HiSeq 2000	ERR1293846	b2	ERZ19693342	Yes
SAMEA3879588	healthy	Healthy	Vogtmann_2016	27171425	22.71	Male	USA	no	Illumina HiSeq 2000	ERR1293850	b2	ERZ19684722	Yes
SAMEA3879591	healthy	Healthy	Vogtmann_2016	27171425	23.15	Male	USA	no	Illumina HiSeq 2000	ERR1293862	b2	ERZ19693001	Yes
SAMEA3879603	healthy	Healthy	Vogtmann_2016	27171425	23.63	Male	USA	no	Illumina HiSeq 2000	ERR1293910	b2	ERZ19693230	Yes
SAMEA3879607	healthy	Healthy	Vogtmann_2016	27171425	22.62	Female	USA	no	Illumina HiSeq 2000	ERR1293926	b2	ERZ19696582	Yes
SAMN06348200	ankylosing_spondylitis	Ankylosing spondylitis	Wen_2017	28750650	20.35	Male	China	no	Illumina HiSeq 2000	SRR5279217	b2	ERZ19609869	Yes
SAMN06348199	ankylosing_spondylitis	Ankylosing spondylitis	Wen_2017	28750650	21.05	Male	China	no	Illumina HiSeq 2000	SRR5279218	b2	ERZ19692893	Yes
SAMN06348197	ankylosing_spondylitis	Ankylosing spondylitis	Wen_2017	28750650	17.93	Female	China	no	Illumina HiSeq 2000	SRR5279220	b2	ERZ19652507	Yes
SAMN06348196	ankylosing_spondylitis	Ankylosing spondylitis	Wen_2017	28750650	16.9	Male	China	no	Illumina HiSeq 2000	SRR5279221	b2	ERZ19662516	Yes
SAMN06348195	ankylosing_spondylitis	Ankylosing spondylitis	Wen_2017	28750650	17.87	Male	China	no	Illumina HiSeq 2000	SRR5279222	b2	ERZ19695800	Yes
SAMN06348194	ankylosing_spondylitis	Ankylosing spondylitis	Wen_2017	28750650	18.64	Male	China	no	Illumina HiSeq 2000	SRR5279223	b2	ERZ19650127	Yes
SAMN06348192	ankylosing_spondylitis	Ankylosing spondylitis	Wen_2017	28750650	20.51	Female	China	no	Illumina HiSeq 2000	SRR5279225	b2	ERZ19661763	Yes
SAMN06348191	ankylosing_spondylitis	Ankylosing spondylitis	Wen_2017	28750650	20.45	Male	China	no	Illumina HiSeq 2000	SRR5279226	b2	ERZ19661412	Yes
SAMN06348190	ankylosing_spondylitis	Ankylosing spondylitis	Wen_2017	28750650	22.4	Male	China	no	Illumina HiSeq 2000	SRR5279227	b2	ERZ19650651	Yes
SAMN06348189	ankylosing_spondylitis	Ankylosing spondylitis	Wen_2017	28750650	20.12	Male	China	no	Illumina HiSeq 2000	SRR5279228	b2	ERZ19636372	Yes
SAMN06348188	ankylosing_spondylitis	Ankylosing spondylitis	Wen_2017	28750650	24.2	Male	China	no	Illumina HiSeq 2000	SRR5279229	b2	ERZ19693000	Yes
SAMN06348186	ankylosing_spondylitis	Ankylosing spondylitis	Wen_2017	28750650	20.98	Male	China	no	Illumina HiSeq 2000	SRR5279231	b2	ERZ19661720	Yes
SAMN06348185	ankylosing_spondylitis	Ankylosing spondylitis	Wen_2017	28750650	19.7	Male	China	no	Illumina HiSeq 2000	SRR5279232	b2	ERZ19661449	Yes
SAMN06348184	ankylosing_spondylitis	Ankylosing spondylitis	Wen_2017	28750650	18.34	Male	China	no	Illumina HiSeq 2000	SRR5279233	b2	ERZ19697065	No, sample excluded
SAMN06348183	ankylosing_spondylitis	Ankylosing spondylitis	Wen_2017	28750650	20.32	Female	China	no	Illumina HiSeq 2000	SRR5279234	b2	ERZ19652058	No, sample excluded
SAMN06348182	ankylosing_spondylitis	Ankylosing spondylitis	Wen_2017	28750650	18.61	Female	China	no	Illumina HiSeq 2000	SRR5279235	b2	ERZ19694662	Yes
SAMN06348181	ankylosing_spondylitis	Ankylosing spondylitis	Wen_2017	28750650	20.78	Male	China	no	Illumina HiSeq 2000	SRR5279236	b2	ERZ19660404	Yes
SAMN06348179	ankylosing_spondylitis	Ankylosing spondylitis	Wen_2017	28750650	21.47	Male	China	no	Illumina HiSeq 2000	SRR5279238	b2	ERZ19661666	Yes
SAMN06348178	ankylosing_spondylitis	Ankylosing spondylitis	Wen_2017	28750650	19.68	Male	China	no	Illumina HiSeq 2000	SRR5279239	b2	ERZ19650702	Yes
SAMN06348177	ankylosing_spondylitis	Ankylosing spondylitis	Wen_2017	28750650	78.5	Male	China	no	Illumina HiSeq 2000	SRR5279240	b2	ERZ19693202	Yes
SAMN06348175	ankylosing_spondylitis	Ankylosing spondylitis	Wen_2017	28750650	20.8	Male	China	no	Illumina HiSeq 2000	SRR5279242	b2	ERZ19662621	Yes
SAMN06348174	ankylosing_spondylitis	Ankylosing spondylitis	Wen_2017	28750650	20.45	Male	China	no	Illumina HiSeq 2000	SRR5279243	b2	ERZ19661491	Yes
SAMN06348173	ankylosing_spondylitis	Ankylosing spondylitis	Wen_2017	28750650	18.35	Female	China	no	Illumina HiSeq 2000	SRR5279244	b2	ERZ19693271	Yes
SAMN06348172	ankylosing_spondylitis	Ankylosing spondylitis	Wen_2017	28750650	19.54	Male	China	no	Illumina HiSeq 2000	SRR5279245	b2	ERZ19668483	Yes
SAMN06348171	ankylosing_spondylitis	Ankylosing spondylitis	Wen_2017	28750650	21.23	Female	China	no	Illumina HiSeq 2000	SRR5279246	b2	ERZ19692875	Yes
SAMN06348170	ankylosing_spondylitis	Ankylosing spondylitis	Wen_2017	28750650	20.45	Male	China	no	Illumina HiSeq 2000	SRR5279247	b2	ERZ19686628	Yes
SAMN06348169	ankylosing_spondylitis	Ankylosing spondylitis	Wen_2017	28750650	23.94	Male	China	no	Illumina HiSeq 2000	SRR5279248	b2	ERZ19634166	Yes
SAMN06348168	ankylosing_spondylitis	Ankylosing spondylitis	Wen_2017	28750650	21.87	Male	China	no	Illumina HiSeq 2000	SRR5279249	b2	ERZ19634857	Yes
SAMN06348167	ankylosing_spondylitis	Ankylosing spondylitis	Wen_2017	28750650	20	Female	China	no	Illumina HiSeq 2000	SRR5279250	b2	ERZ19669367	Yes
SAMN06348166	ankylosing_spondylitis	Ankylosing spondylitis	Wen_2017	28750650	21.34	Male	China	no	Illumina HiSeq 2000	SRR5279251	b2	ERZ19693543	Yes
SAMN06348165	ankylosing_spondylitis	Ankylosing spondylitis	Wen_2017	28750650	19.1	Male	China	no	Illumina HiSeq 2000	SRR5279252	b2	ERZ19692856	Yes
SAMN06348164	ankylosing_spondylitis	Ankylosing spondylitis	Wen_2017	28750650	18.87	Female	China	no	Illumina HiSeq 2000	SRR5279253	b2	ERZ19693741	Yes
SAMN06348163	ankylosing_spondylitis	Ankylosing spondylitis	Wen_2017	28750650	27.68	Male	China	no	Illumina HiSeq 2000	SRR5279254	b2	ERZ19666318	Yes
SAMN06348162	ankylosing_spondylitis	Ankylosing spondylitis	Wen_2017	28750650	21.64	Female	China	no	Illumina HiSeq 2000	SRR5279255	b2	ERZ19693110	Yes
SAMN06348161	ankylosing_spondylitis	Ankylosing spondylitis	Wen_2017	28750650	21.15	Male	China	no	Illumina HiSeq 2000	SRR5279256	b2	ERZ19662715	Yes
SAMN06348160	ankylosing_spondylitis	Ankylosing spondylitis	Wen_2017	28750650	19.92	Female	China	no	Illumina HiSeq 2000	SRR5279257	b2	ERZ19661472	Yes
SAMN06348159	ankylosing_spondylitis	Ankylosing spondylitis	Wen_2017	28750650	21.2	Male	China	no	Illumina HiSeq 2000	SRR5279258	b2	ERZ19693227	Yes
SAMN06348158	ankylosing_spondylitis	Ankylosing spondylitis	Wen_2017	28750650	22.32	Female	China	no	Illumina HiSeq 2000	SRR5279259	b2	ERZ19636042	Yes
SAMN06348157	ankylosing_spondylitis	Ankylosing spondylitis	Wen_2017	28750650	21.32	Female	China	no	Illumina HiSeq 2000	SRR5279260	b2	ERZ19634272	Yes
SAMN06348156	ankylosing_spondylitis	Ankylosing spondylitis	Wen_2017	28750650	19.38	Male	China	no	Illumina HiSeq 2000	SRR5279261	b2	ERZ19634773	Yes
SAMN06348155	ankylosing_spondylitis	Ankylosing spondylitis	Wen_2017	28750650	72	Female	China	no	Illumina HiSeq 2000	SRR5279262	b2	ERZ19629305	Yes
SAMN06348154	ankylosing_spondylitis	Ankylosing spondylitis	Wen_2017	28750650	19.46	Female	China	no	Illumina HiSeq 2000	SRR5279263	b2	ERZ19619575	Yes
SAMN06348152	ankylosing_spondylitis	Ankylosing spondylitis	Wen_2017	28750650	26.67	Male	China	no	Illumina HiSeq 2000	SRR5279265	b2	ERZ19635660	Yes
SAMN06348151	ankylosing_spondylitis	Ankylosing spondylitis	Wen_2017	28750650	18.07	Male	China	no	Illumina HiSeq 2000	SRR5279266	b2	ERZ19693491	Yes
SAMN06348150	ankylosing_spondylitis	Ankylosing spondylitis	Wen_2017	28750650	22.14	Male	China	no	Illumina HiSeq 2000	SRR5279267	b2	ERZ19695124	Yes
SAMN06348149	ankylosing_spondylitis	Ankylosing spondylitis	Wen_2017	28750650	21.45	Male	China	no	Illumina HiSeq 2000	SRR5279268	b2	ERZ19693215	Yes
SAMN06348148	ankylosing_spondylitis	Ankylosing spondylitis	Wen_2017	28750650	23.41	Male	China	no	Illumina HiSeq 2000	SRR5279269	b2	ERZ19662111	Yes
SAMN06348147	ankylosing_spondylitis	Ankylosing spondylitis	Wen_2017	28750650	23.4	Female	China	no	Illumina HiSeq 2000	SRR5279270	b2	ERZ19693272	Yes
SAMN06348146	ankylosing_spondylitis	Ankylosing spondylitis	Wen_2017	28750650	21.13	Male	China	no	Illumina HiSeq 2000	SRR5279271	b2	ERZ19635618	Yes
SAMN06348145	ankylosing_spondylitis	Ankylosing spondylitis	Wen_2017	28750650	17.43	Male	China	no	Illumina HiSeq 2000	SRR5279272	b2	ERZ19693557	Yes
SAMN06348144	ankylosing_spondylitis	Ankylosing spondylitis	Wen_2017	28750650	20.24	Male	China	no	Illumina HiSeq 2000	SRR5279273	b2	ERZ19635709	Yes
SAMN06348143	ankylosing_spondylitis	Ankylosing spondylitis	Wen_2017	28750650	19.78	Female	China	no	Illumina HiSeq 2000	SRR5279274	b2	ERZ19634255	Yes
SAMN06348141	ankylosing_spondylitis	Ankylosing spondylitis	Wen_2017	28750650	23.71	Male	China	no	Illumina HiSeq 2000	SRR5279276	b2	ERZ19634323	No, sample excluded
SAMN06348138	ankylosing_spondylitis	Ankylosing spondylitis	Wen_2017	28750650	22.39	Male	China	no	Illumina HiSeq 2000	SRR5279279	b2	ERZ19693474	Yes
SAMN06348137	ankylosing_spondylitis	Ankylosing spondylitis	Wen_2017	28750650	18.43	Male	China	no	Illumina HiSeq 2000	SRR5279280	b2	ERZ19661643	Yes
SAMN06348135	ankylosing_spondylitis	Ankylosing spondylitis	Wen_2017	28750650	20.5	Male	China	no	Illumina HiSeq 2000	SRR5279282	b2	ERZ19662018	No, sample excluded
SAMN06348134	ankylosing_spondylitis	Ankylosing spondylitis	Wen_2017	28750650	25.64	Female	China	no	Illumina HiSeq 2000	SRR5279283	b2	ERZ19693226	Yes
SAMN06348133	ankylosing_spondylitis	Ankylosing spondylitis	Wen_2017	28750650	20.86	Male	China	no	Illumina HiSeq 2000	SRR5279284	b2	ERZ19685092	Yes
SAMN06348132	ankylosing_spondylitis	Ankylosing spondylitis	Wen_2017	28750650	21.32	Male	China	no	Illumina HiSeq 2000	SRR5279285	b2	ERZ19692931	Yes
SAMN06348131	ankylosing_spondylitis	Ankylosing spondylitis	Wen_2017	28750650	24.22	Male	China	no	Illumina HiSeq 2000	SRR5279286	b2	ERZ19693587	Yes
SAMN06348130	ankylosing_spondylitis	Ankylosing spondylitis	Wen_2017	28750650	25.69	Male	China	no	Illumina HiSeq 2000	SRR5279287	b2	ERZ19693260	Yes
SAMN06348129	ankylosing_spondylitis	Ankylosing spondylitis	Wen_2017	28750650	22.31	Female	China	no	Illumina HiSeq 2000	SRR5279288	b2	ERZ19617980	Yes
SAMN06348128	ankylosing_spondylitis	Ankylosing spondylitis	Wen_2017	28750650	18.47	Female	China	no	Illumina HiSeq 2000	SRR5279289	b2	ERZ19632910	Yes
SAMN06348127	ankylosing_spondylitis	Ankylosing spondylitis	Wen_2017	28750650	21.45	Female	China	no	Illumina HiSeq 2000	SRR5279290	b2	ERZ19685120	Yes
SAMN06348125	ankylosing_spondylitis	Ankylosing spondylitis	Wen_2017	28750650	18.21	Male	China	no	Illumina HiSeq 2000	SRR5279292	b2	ERZ19685065	Yes
SAMN06348124	ankylosing_spondylitis	Ankylosing spondylitis	Wen_2017	28750650	18.34	Female	China	no	Illumina HiSeq 2000	SRR5279293	b2	ERZ19693257	Yes
SAMN06348123	ankylosing_spondylitis	Ankylosing spondylitis	Wen_2017	28750650	19.01	Female	China	no	Illumina HiSeq 2000	SRR5279294	b2	ERZ19693086	Yes
SAMN06348122	ankylosing_spondylitis	Ankylosing spondylitis	Wen_2017	28750650	18.32	Female	China	no	Illumina HiSeq 2000	SRR5279295	b2	ERZ19662280	Yes
SAMN06348121	ankylosing_spondylitis	Ankylosing spondylitis	Wen_2017	28750650	20.07	Female	China	no	Illumina HiSeq 2000	SRR5279296	b2	ERZ19661963	Yes
SAMN06348120	ankylosing_spondylitis	Ankylosing spondylitis	Wen_2017	28750650	21.47	Female	China	no	Illumina HiSeq 2000	SRR5279297	b2	ERZ19693231	Yes
SAMN06348119	ankylosing_spondylitis	Ankylosing spondylitis	Wen_2017	28750650	19.33	Male	China	no	Illumina HiSeq 2000	SRR5279298	b2	ERZ19635990	Yes
SAMN06348118	ankylosing_spondylitis	Ankylosing spondylitis	Wen_2017	28750650	19.65	Male	China	no	Illumina HiSeq 2000	SRR5279299	b2	ERZ19693421	Yes
SAMN06348117	ankylosing_spondylitis	Ankylosing spondylitis	Wen_2017	28750650	18.67	Female	China	no	Illumina HiSeq 2000	SRR5279300	b2	ERZ19692929	Yes
SAMN06348116	ankylosing_spondylitis	Ankylosing spondylitis	Wen_2017	28750650	18.45	Female	China	no	Illumina HiSeq 2000	SRR5279301	b2	ERZ19692953	Yes
SAMN06348115	ankylosing_spondylitis	Ankylosing spondylitis	Wen_2017	28750650	0	Male	China	no	Illumina HiSeq 2000	SRR5279302	b2	ERZ19631466	Yes
SAMN06348114	ankylosing_spondylitis	Ankylosing spondylitis	Wen_2017	28750650	17.09	Female	China	no	Illumina HiSeq 2000	SRR5279303	b2	ERZ19692813	Yes
SAMEA4817896	healthy	Healthy	Wirbel_2019	30936547	22.5	Female	Germany	no	Illumina HiSeq 4000	ERR2726407	b2	ERZ19629235	Yes
SAMEA4817900	colorectal_cancer	Colorectal cancer	Wirbel_2019	30936547	19.7	Female	Germany	no	Illumina HiSeq 2000	ERR2726411	b2	ERZ19692825	Yes
SAMEA4817901	colorectal_cancer	Colorectal cancer	Wirbel_2019	30936547	28.4	Male	Germany	no	Illumina HiSeq 2000	ERR2726415	b2	ERZ19694786	Yes
SAMEA4817902	healthy	Healthy	Wirbel_2019	30936547	23.4	Female	Germany	no	Illumina HiSeq 4000	ERR2726419	b2	ERZ19663084	Yes
SAMEA4817906	colorectal_cancer	Colorectal cancer	Wirbel_2019	30936547	26.1	Male	Germany	no	Illumina HiSeq 2000	ERR2726423	b2	ERZ19650075	Yes
SAMEA4817917	colorectal_cancer	Colorectal cancer	Wirbel_2019	30936547	25.2	Male	Germany	no	Illumina HiSeq 2000	ERR2726437	b2	ERZ19635125	Yes
SAMEA4817922	healthy	Healthy	Wirbel_2019	30936547	18.5	Male	Germany	no	Illumina HiSeq 4000	ERR2726445	b2	ERZ19662986	Yes
SAMEA4817925	colorectal_cancer	Colorectal cancer	Wirbel_2019	30936547	30.1	Female	Germany	no	Illumina HiSeq 4000	ERR2726448	b2	ERZ19661331	Yes
SAMEA4817928	healthy	Healthy	Wirbel_2019	30936547	24.1	Female	Germany	no	Illumina HiSeq 4000	ERR2726451	b2	ERZ19663049	Yes
SAMEA4817929	healthy	Healthy	Wirbel_2019	30936547	23.8	Male	Germany	no	Illumina HiSeq 4000	ERR2726452	b2	ERZ19661318	Yes
SAMEA4817930	colorectal_cancer	Colorectal cancer	Wirbel_2019	30936547	21.6	Male	Germany	no	Illumina HiSeq 2000	ERR2726453	b2	ERZ19692941	Yes
SAMEA4817937	colorectal_cancer	Colorectal cancer	Wirbel_2019	30936547	22.4	Male	Germany	no	Illumina HiSeq 2000	ERR2726463	b2	ERZ19693035	Yes
SAMEA4817938	colorectal_cancer	Colorectal cancer	Wirbel_2019	30936547	24	Male	Germany	no	Illumina HiSeq 2000	ERR2726467	b2	ERZ19694983	Yes
SAMEA4817944	colorectal_cancer	Colorectal cancer	Wirbel_2019	30936547	24.1	Female	Germany	no	Illumina HiSeq 2000	ERR2726476	b2	ERZ19692933	Yes
SAMEA4817945	colorectal_cancer	Colorectal cancer	Wirbel_2019	30936547	28.8	Female	Germany	no	Illumina HiSeq 2000	ERR2726480	b2	ERZ19666050	Yes
SAMEA4817948	healthy	Healthy	Wirbel_2019	30936547	24.5	Male	Germany	no	Illumina HiSeq 4000	ERR2726486	b2	ERZ19649314	No, sample excluded
SAMEA4817951	colorectal_cancer	Colorectal cancer	Wirbel_2019	30936547	35.8	Female	Germany	no	Illumina HiSeq 2000	ERR2726489	b2	ERZ19693061	Yes
SAMEA4817953	colorectal_cancer	Colorectal cancer	Wirbel_2019	30936547	19.7	Male	Germany	no	Illumina HiSeq 2000	ERR2726494	b2	ERZ19692897	Yes
SAMEA4817955	healthy	Healthy	Wirbel_2019	30936547	23	Male	Germany	no	Illumina HiSeq 4000	ERR2726499	b2	ERZ19635295	Yes
SAMEA4817962	healthy	Healthy	Wirbel_2019	30936547	24.6	Female	Germany	no	Illumina HiSeq 4000	ERR2726506	b2	ERZ19637019	Yes
SAMEA4817963	colorectal_cancer	Colorectal cancer	Wirbel_2019	30936547	29.9	Male	Germany	no	Illumina HiSeq 2000	ERR2726507	b2	ERZ19692812	Yes
SAMEA4817966	colorectal_cancer	Colorectal cancer	Wirbel_2019	30936547	13.3	Female	Germany	no	Illumina HiSeq 2000	ERR2726513	b2	ERZ19649257	Yes
SAMEA4817968	colorectal_cancer	Colorectal cancer	Wirbel_2019	30936547	24	Male	Germany	no	Illumina HiSeq 2000	ERR2726518	b2	ERZ19692985	Yes
SAMEA4817969	colorectal_cancer	Colorectal cancer	Wirbel_2019	30936547	26.6	Male	Germany	no	Illumina HiSeq 2000	ERR2726522	b2	ERZ19666743	Yes
SAMEA4817971	colorectal_cancer	Colorectal cancer	Wirbel_2019	30936547	26.5	Male	Germany	no	Illumina HiSeq 2000	ERR2726527	b2	ERZ19692876	Yes
SAMEA4817972	healthy	Healthy	Wirbel_2019	30936547	24.5	Male	Germany	no	Illumina HiSeq 4000	ERR2726531	b2	ERZ19662044	Yes
SAMEA4817973	healthy	Healthy	Wirbel_2019	30936547	24.9	Male	Germany	no	Illumina HiSeq 4000	ERR2726532	b2	ERZ19658013	Yes
SAMD00114722	colorectal_cancer	CRC	YachidaS_2019	31171880	22.46	male	Japan	no	IlluminaHiSeq	DRR127476	b2	ERZ19650984	Yes
SAMD00114724	colorectal_cancer	CRC	YachidaS_2019	31171880	22.6	female	Japan	no	IlluminaHiSeq	DRR127478	b2	ERZ19649832	Yes
SAMD00114727	colorectal_cancer	CRC	YachidaS_2019	31171880	28.29	male	Japan	no	IlluminaHiSeq	DRR127481	b2	ERZ19663217	Yes
SAMD00114731	colorectal_cancer	CRC	YachidaS_2019	31171880	21.91	female	Japan	no	IlluminaHiSeq	DRR127485	b2	ERZ19662620	Yes
SAMD00114734	healthy	control	YachidaS_2019	31171880	22.14	male	Japan	no	IlluminaHiSeq	DRR127488	b2	ERZ19661578	Yes
SAMD00114753	colorectal_cancer	CRC	YachidaS_2019	31171880	21.3	male	Japan	no	IlluminaHiSeq	DRR127507	b2	ERZ19697221	Yes
SAMD00114755	colorectal_cancer	CRC	YachidaS_2019	31171880	25.46	male	Japan	no	IlluminaHiSeq	DRR127509	b2	ERZ19651626	Yes
SAMD00114761	colorectal_cancer	CRC	YachidaS_2019	31171880	25.69	male	Japan	no	IlluminaHiSeq	DRR127515	b2	ERZ19638043	Yes
SAMD00114778	healthy	control	YachidaS_2019	31171880	20.03	female	Japan	no	IlluminaHiSeq	DRR127532	b2	ERZ19662816	Yes
SAMD00114783	healthy	control	YachidaS_2019	31171880	20.34	female	Japan	no	IlluminaHiSeq	DRR127537	b2	ERZ19662219	Yes
SAMD00114829	healthy	control	YachidaS_2019	31171880	19.82	female	Japan	no	IlluminaHiSeq	DRR127583	b2	ERZ19694434	Yes
SAMD00114834	healthy	control	YachidaS_2019	31171880	22.1	male	Japan	no	IlluminaHiSeq	DRR127588	b2	ERZ19693149	Yes
SAMD00114843	healthy	control	YachidaS_2019	31171880	18.66	female	Japan	no	IlluminaHiSeq	DRR127597	b2	ERZ19694364	Yes
SAMD00114874	healthy	control	YachidaS_2019	31171880	21.8	male	Japan	no	IlluminaHiSeq	DRR127628	b2	ERZ19635522	Yes
SAMD00114895	healthy	control	YachidaS_2019	31171880	22.31	female	Japan	no	IlluminaHiSeq	DRR127649	b2	ERZ19661799	Yes
SAMD00114950	healthy	control	YachidaS_2019	31171880	21.23	female	Japan	no	IlluminaHiSeq	DRR127704	b2	ERZ19692804	Yes
SAMD00114953	healthy	control	YachidaS_2019	31171880	22.06	male	Japan	no	IlluminaHiSeq	DRR127707	b2	ERZ19635509	Yes
SAMD00114994	healthy	control	YachidaS_2019	31171880	22.05	male	Japan	no	IlluminaHiSeq	DRR127748	b2	ERZ19637244	Yes
SAMD00114997	healthy	control	YachidaS_2019	31171880	20.69	male	Japan	no	IlluminaHiSeq	DRR127751	b2	ERZ19663173	Yes
SAMD00115002	healthy	control	YachidaS_2019	31171880	22.31	male	Japan	no	IlluminaHiSeq	DRR127756	b2	ERZ19695108	Yes
SAMD00115022	healthy	control	YachidaS_2019	31171880	20.7	female	Japan	no	IlluminaHiSeq	DRR127776	b2	ERZ19634841	Yes
SAMD00154991	healthy	control	YachidaS_2019	31171880	21.56	male	Japan	no	IlluminaHiSeq	DRR162775	b2	ERZ19634551	Yes
SAMD00154992	healthy	control	YachidaS_2019	31171880	22.35	female	Japan	no	IlluminaHiSeq	DRR162776	b2	ERZ19628730	Yes
SAMD00164756	healthy	control	YachidaS_2019	31171880	21.91	female	Japan	no	IlluminaHiSeq	DRR171477	b2	ERZ19667090	Yes
SAMD00164803	healthy	control	YachidaS_2019	31171880	22.59	male	Japan	no	IlluminaHiSeq	DRR171497	b2	ERZ19617916	No, sample excluded
SAMD00164806	healthy	control	YachidaS_2019	31171880	20.44	male	Japan	no	IlluminaHiSeq	DRR171500	b2	ERZ19693058	Yes
SAMD00164809	healthy	control	YachidaS_2019	31171880	19.49	male	Japan	no	IlluminaHiSeq	DRR171503	b2	ERZ19664504	Yes
SAMD00164819	healthy	control	YachidaS_2019	31171880	22.41	male	Japan	no	IlluminaHiSeq	DRR171509	b2	ERZ19631860	Yes
SAMD00164824	healthy	control	YachidaS_2019	31171880	18.66	female	Japan	no	IlluminaHiSeq	DRR171514	b2	ERZ19663826	Yes
SAMD00164856	healthy	control	YachidaS_2019	31171880	21.67	male	Japan	no	IlluminaHiSeq	DRR171546	b2	ERZ19660640	Yes
SAMD00164865	healthy	control	YachidaS_2019	31171880	20.57	male	Japan	no	IlluminaHiSeq	DRR171555	b2	ERZ19635356	Yes
SAMD00164873	healthy	control	YachidaS_2019	31171880	18.73	male	Japan	no	IlluminaHiSeq	DRR171563	b2	ERZ19649686	Yes
SAMD00164877	healthy	control	YachidaS_2019	31171880	19.22	female	Japan	no	IlluminaHiSeq	DRR171567	b2	ERZ19662662	Yes
SAMD00164879	healthy	control	YachidaS_2019	31171880	21.11	male	Japan	no	IlluminaHiSeq	DRR171569	b2	ERZ19635327	Yes
SAMD00164881	healthy	control	YachidaS_2019	31171880	19.43	female	Japan	no	IlluminaHiSeq	DRR171571	b2	ERZ19651310	Yes
SAMD00164895	healthy	control	YachidaS_2019	31171880	21.63	female	Japan	no	IlluminaHiSeq	DRR171585	b2	ERZ19651661	Yes
SAMD00164897	healthy	control	YachidaS_2019	31171880	21.26	male	Japan	no	IlluminaHiSeq	DRR171587	b2	ERZ19649333	Yes
SAMD00164901	healthy	control	YachidaS_2019	31171880	20.24	female	Japan	no	IlluminaHiSeq	DRR171591	b2	ERZ19651604	Yes
SAMD00164915	healthy	control	YachidaS_2019	31171880	20.31	female	Japan	no	IlluminaHiSeq	DRR171605	b2	ERZ19662022	Yes
SAMD00164917	healthy	control	YachidaS_2019	31171880	21.93	female	Japan	no	IlluminaHiSeq	DRR171607	b2	ERZ19651947	Yes
SAMD00164918	healthy	control	YachidaS_2019	31171880	21.45	male	Japan	no	IlluminaHiSeq	DRR171608	b2	ERZ19692902	Yes
SAMD00164927	healthy	control	YachidaS_2019	31171880	21.72	male	Japan	no	IlluminaHiSeq	DRR171617	b2	ERZ19660628	Yes
SAMD00164930	healthy	control	YachidaS_2019	31171880	19.15	female	Japan	no	IlluminaHiSeq	DRR171620	b2	ERZ19692919	Yes
SAMD00164931	healthy	control	YachidaS_2019	31171880	20.13	male	Japan	no	IlluminaHiSeq	DRR171621	b2	ERZ19637113	Yes
SAMD00164934	healthy	control	YachidaS_2019	31171880	20.24	female	Japan	no	IlluminaHiSeq	DRR171624	b2	ERZ19650946	Yes
SAMD00164941	healthy	control	YachidaS_2019	31171880	21.19	female	Japan	no	IlluminaHiSeq	DRR171631	b2	ERZ19661455	Yes
SAMD00164947	healthy	control	YachidaS_2019	31171880	19.27	male	Japan	no	IlluminaHiSeq	DRR171637	b2	ERZ19636296	Yes
SAMD00164949	healthy	control	YachidaS_2019	31171880	19.72	female	Japan	no	IlluminaHiSeq	DRR171639	b2	ERZ19661993	Yes
SAMD00164951	healthy	control	YachidaS_2019	31171880	22.58	female	Japan	no	IlluminaHiSeq	DRR171641	b2	ERZ19634432	Yes
SAMD00164952	healthy	control	YachidaS_2019	31171880	22.19	female	Japan	no	IlluminaHiSeq	DRR171642	b2	ERZ19623017	Yes
SAMD00164956	healthy	control	YachidaS_2019	31171880	21.46	male	Japan	no	IlluminaHiSeq	DRR171646	b2	ERZ19635332	Yes
SAMD00164960	healthy	control	YachidaS_2019	31171880	21.91	female	Japan	no	IlluminaHiSeq	DRR171650	b2	ERZ19636362	Yes
SAMD00164966	healthy	control	YachidaS_2019	31171880	21.93	male	Japan	no	IlluminaHiSeq	DRR171656	b2	ERZ19623445	Yes
SAMD00164969	healthy	control	YachidaS_2019	31171880	22.13	male	Japan	no	IlluminaHiSeq	DRR171659	b2	ERZ19670671	Yes
SAMD00164973	healthy	control	YachidaS_2019	31171880	21.08	female	Japan	no	IlluminaHiSeq	DRR171663	b2	ERZ19663027	Yes
SAMD00164996	healthy	control	YachidaS_2019	31171880	22.23	male	Japan	no	IlluminaHiSeq	DRR171686	b2	ERZ19693192	Yes
SAMD00165008	healthy	control	YachidaS_2019	31171880	21.71	male	Japan	no	IlluminaHiSeq	DRR171698	b2	ERZ19692798	Yes
SAMD00165010	healthy	control	YachidaS_2019	31171880	21.23	female	Japan	no	IlluminaHiSeq	DRR171700	b2	ERZ19662788	Yes
SAMD00165015	healthy	control	YachidaS_2019	31171880	18.59	female	Japan	no	IlluminaHiSeq	DRR171705	b2	ERZ19664509	Yes
SAMD00165020	healthy	control	YachidaS_2019	31171880	20.83	female	Japan	no	IlluminaHiSeq	DRR171710	b2	ERZ19693399	Yes
SAMD00165023	healthy	control	YachidaS_2019	31171880	21.93	female	Japan	no	IlluminaHiSeq	DRR171713	b2	ERZ19696629	Yes
SAMD00165024	healthy	control	YachidaS_2019	31171880	21.09	female	Japan	no	IlluminaHiSeq	DRR171714	b2	ERZ19693131	Yes
SAMD00165026	healthy	control	YachidaS_2019	31171880	19.78	female	Japan	no	IlluminaHiSeq	DRR171716	b2	ERZ19665689	Yes
SAMD00165027	healthy	control	YachidaS_2019	31171880	22.21	female	Japan	no	IlluminaHiSeq	DRR171717	b2	ERZ19663348	Yes
SAMD00165029	healthy	control	YachidaS_2019	31171880	21.8	male	Japan	no	IlluminaHiSeq	DRR171719	b2	ERZ19693105	Yes
SAMD00114719	healthy	control	YachidaS_2019	31171880	22.23	male	Japan	no	IlluminaHiSeq	DRR171725	b2	ERZ19693101	Yes
SAMD00114723	colorectal_cancer	CRC	YachidaS_2019	31171880	23.57	male	Japan	no	IlluminaHiSeq	DRR171728	b2	ERZ19662842	Yes
SAMD00114726	colorectal_cancer	CRC	YachidaS_2019	31171880	22.06	male	Japan	no	IlluminaHiSeq	DRR171730	b2	ERZ19637012	Yes
SAMD00114728	colorectal_cancer	CRC	YachidaS_2019	31171880	20.62	male	Japan	no	IlluminaHiSeq	DRR171731	b2	ERZ19693089	Yes
SAMD00114729	colorectal_cancer	CRC	YachidaS_2019	31171880	21.37	female	Japan	no	IlluminaHiSeq	DRR171732	b2	ERZ19635088	Yes
SAMD00114732	colorectal_cancer	CRC	YachidaS_2019	31171880	21.79	female	Japan	no	IlluminaHiSeq	DRR171734	b2	ERZ19634604	Yes
SAMD00114738	colorectal_cancer	CRC	YachidaS_2019	31171880	19.17	male	Japan	no	IlluminaHiSeq	DRR171738	b2	ERZ19666168	Yes
SAMD00114740	colorectal_cancer	CRC	YachidaS_2019	31171880	18.83	female	Japan	no	IlluminaHiSeq	DRR171740	b2	ERZ19692878	Yes
SAMD00114742	colorectal_cancer	CRC	YachidaS_2019	31171880	24.32	female	Japan	no	IlluminaHiSeq	DRR171742	b2	ERZ19635060	Yes
SAMD00114743	colorectal_cancer	CRC	YachidaS_2019	31171880	22.76	male	Japan	no	IlluminaHiSeq	DRR171743	b2	ERZ19636024	Yes
SAMD00114744	colorectal_cancer	CRC	YachidaS_2019	31171880	31.02	male	Japan	no	IlluminaHiSeq	DRR171744	b2	ERZ19651464	Yes
SAMD00114746	colorectal_cancer	CRC	YachidaS_2019	31171880	36.52	female	Japan	no	IlluminaHiSeq	DRR171746	b2	ERZ19649671	Yes
SAMD00114748	colorectal_cancer	CRC	YachidaS_2019	31171880	22.48	female	Japan	no	IlluminaHiSeq	DRR171748	b2	ERZ19662926	Yes
SAMD00114749	colorectal_cancer	CRC	YachidaS_2019	31171880	16.88	female	Japan	no	IlluminaHiSeq	DRR171749	b2	ERZ19649956	Yes
SAMD00114750	colorectal_cancer	CRC	YachidaS_2019	31171880	23.34	male	Japan	no	IlluminaHiSeq	DRR171750	b2	ERZ19651435	Yes
SAMD00114759	colorectal_cancer	CRC	YachidaS_2019	31171880	26.22	male	Japan	no	IlluminaHiSeq	DRR171757	b2	ERZ19635989	Yes
SAMD00114762	colorectal_cancer	CRC	YachidaS_2019	31171880	23.6	male	Japan	no	IlluminaHiSeq	DRR171758	b2	ERZ19662777	Yes
SAMD00114773	healthy	control	YachidaS_2019	31171880	20.43	female	Japan	no	IlluminaHiSeq	DRR171765	b2	ERZ19692899	Yes
SAMD00114784	healthy	control	YachidaS_2019	31171880	21.11	female	Japan	no	IlluminaHiSeq	DRR171772	b2	ERZ19651029	Yes
SAMD00114789	healthy	control	YachidaS_2019	31171880	22.55	female	Japan	no	IlluminaHiSeq	DRR171777	b2	ERZ19661050	Yes
SAMD00114791	healthy	control	YachidaS_2019	31171880	19.92	female	Japan	no	IlluminaHiSeq	DRR171779	b2	ERZ19661391	Yes
SAMD00114795	healthy	control	YachidaS_2019	31171880	20.68	male	Japan	no	IlluminaHiSeq	DRR171782	b2	ERZ19696786	Yes
SAMD00114807	healthy	control	YachidaS_2019	31171880	19.11	female	Japan	no	IlluminaHiSeq	DRR171791	b2	ERZ19649723	Yes
SAMD00114809	healthy	control	YachidaS_2019	31171880	22.38	female	Japan	no	IlluminaHiSeq	DRR171793	b2	ERZ19651118	Yes
SAMD00114812	healthy	control	YachidaS_2019	31171880	22.65	male	Japan	no	IlluminaHiSeq	DRR171796	b2	ERZ19696662	Yes
SAMD00114819	healthy	control	YachidaS_2019	31171880	20.62	male	Japan	no	IlluminaHiSeq	DRR171802	b2	ERZ19661637	Yes
SAMD00114824	healthy	control	YachidaS_2019	31171880	21.3	male	Japan	no	IlluminaHiSeq	DRR171807	b2	ERZ19692949	Yes
SAMD00114830	healthy	control	YachidaS_2019	31171880	21.09	male	Japan	no	IlluminaHiSeq	DRR171810	b2	ERZ19636417	Yes
SAMD00114832	healthy	control	YachidaS_2019	31171880	21.29	female	Japan	no	IlluminaHiSeq	DRR171812	b2	ERZ19637033	Yes
SAMD00114833	healthy	control	YachidaS_2019	31171880	22.22	female	Japan	no	IlluminaHiSeq	DRR171813	b2	ERZ19692930	Yes
SAMD00114850	healthy	control	YachidaS_2019	31171880	20.32	female	Japan	no	IlluminaHiSeq	DRR171825	b2	ERZ19649936	Yes
SAMD00114854	healthy	control	YachidaS_2019	31171880	22.15	male	Japan	no	IlluminaHiSeq	DRR171829	b2	ERZ19649966	Yes
SAMD00114858	healthy	control	YachidaS_2019	31171880	21.45	male	Japan	no	IlluminaHiSeq	DRR171833	b2	ERZ19694822	Yes
SAMD00114881	healthy	control	YachidaS_2019	31171880	19.5	female	Japan	no	IlluminaHiSeq	DRR171849	b2	ERZ19694996	Yes
SAMD00114885	healthy	control	YachidaS_2019	31171880	20.7	male	Japan	no	IlluminaHiSeq	DRR171852	b2	ERZ19665846	Yes
SAMD00114888	healthy	control	YachidaS_2019	31171880	20.9	male	Japan	no	IlluminaHiSeq	DRR171855	b2	ERZ19664718	Yes
SAMD00114889	healthy	control	YachidaS_2019	31171880	20.81	male	Japan	no	IlluminaHiSeq	DRR171856	b2	ERZ19693291	Yes
SAMD00114898	healthy	control	YachidaS_2019	31171880	18.59	female	Japan	no	IlluminaHiSeq	DRR171862	b2	ERZ19693209	Yes
SAMD00114899	healthy	control	YachidaS_2019	31171880	22.19	female	Japan	no	IlluminaHiSeq	DRR171863	b2	ERZ19636257	Yes
SAMD00114900	healthy	control	YachidaS_2019	31171880	19.63	female	Japan	no	IlluminaHiSeq	DRR171864	b2	ERZ19634260	Yes
SAMD00114901	healthy	control	YachidaS_2019	31171880	20.83	female	Japan	no	IlluminaHiSeq	DRR171865	b2	ERZ19621832	Yes
SAMD00114906	healthy	control	YachidaS_2019	31171880	21.17	female	Japan	no	IlluminaHiSeq	DRR171870	b2	ERZ19634242	Yes
SAMD00114913	healthy	control	YachidaS_2019	31171880	22.15	male	Japan	no	IlluminaHiSeq	DRR171876	b2	ERZ19693214	Yes
SAMD00114926	healthy	control	YachidaS_2019	31171880	20.69	female	Japan	no	IlluminaHiSeq	DRR171886	b2	ERZ19661222	Yes
SAMD00114940	healthy	control	YachidaS_2019	31171880	20.8	male	Japan	no	IlluminaHiSeq	DRR171897	b2	ERZ19697470	Yes
SAMD00114942	healthy	control	YachidaS_2019	31171880	19.96	female	Japan	no	IlluminaHiSeq	DRR171899	b2	ERZ19634420	Yes
SAMD00114968	healthy	control	YachidaS_2019	31171880	21.16	female	Japan	no	IlluminaHiSeq	DRR171917	b2	ERZ19636651	Yes
SAMD00114976	healthy	control	YachidaS_2019	31171880	22.06	male	Japan	no	IlluminaHiSeq	DRR171923	b2	ERZ19666908	Yes
SAMD00114979	healthy	control	YachidaS_2019	31171880	19.63	female	Japan	no	IlluminaHiSeq	DRR171925	b2	ERZ19665754	Yes
SAMD00114984	healthy	control	YachidaS_2019	31171880	22.64	female	Japan	no	IlluminaHiSeq	DRR171928	b2	ERZ19694465	Yes
SAMD00114986	healthy	control	YachidaS_2019	31171880	19.68	female	Japan	no	IlluminaHiSeq	DRR171930	b2	ERZ19663235	Yes
SAMD00114992	healthy	control	YachidaS_2019	31171880	19.05	female	Japan	no	IlluminaHiSeq	DRR171936	b2	ERZ19671246	Yes
SAMD00114995	healthy	control	YachidaS_2019	31171880	19.56	female	Japan	no	IlluminaHiSeq	DRR171938	b2	ERZ19634133	Yes
SAMD00114996	healthy	control	YachidaS_2019	31171880	22.37	female	Japan	no	IlluminaHiSeq	DRR171939	b2	ERZ19625849	Yes
SAMD00115004	healthy	control	YachidaS_2019	31171880	19.23	female	Japan	no	IlluminaHiSeq	DRR171942	b2	ERZ19662094	Yes
SAMD00115012	healthy	control	YachidaS_2019	31171880	19.33	male	Japan	no	IlluminaHiSeq	DRR171948	b2	ERZ19637832	Yes
SAMD00115016	healthy	control	YachidaS_2019	31171880	19.07	female	Japan	no	IlluminaHiSeq	DRR171951	b2	ERZ19649597	Yes
SAMD00115027	healthy	control	YachidaS_2019	31171880	20.17	female	Japan	no	IlluminaHiSeq	DRR171959	b2	ERZ19693179	Yes
SAMN08392140	behcets_disease	BD	YeZ_2018	30077182	19.3	male	China	no	IlluminaHiSeq	SRR6517765	b1	ERZ19661630	Yes
SAMN08392139	behcets_disease	BD	YeZ_2018	30077182	26.1	male	China	no	IlluminaHiSeq	SRR6517766	b1	ERZ19650009	Yes
SAMN08392138	behcets_disease	BD	YeZ_2018	30077182	24	female	China	no	IlluminaHiSeq	SRR6517767	b1	ERZ19693310	Yes
SAMN08392137	behcets_disease	BD	YeZ_2018	30077182	28	female	China	no	IlluminaHiSeq	SRR6517768	b1	ERZ19662661	Yes
SAMN08392142	behcets_disease	BD	YeZ_2018	30077182	27.4	male	China	no	IlluminaHiSeq	SRR6517769	b1	ERZ19652051	Yes
SAMN08392143	behcets_disease	BD	YeZ_2018	30077182	20.7	male	China	no	IlluminaHiSeq	SRR6517770	b1	ERZ19693711	Yes
SAMN08392133	behcets_disease	BD	YeZ_2018	30077182	22.4	male	China	no	IlluminaHiSeq	SRR6517771	b1	ERZ19661606	Yes
SAMN08392141	behcets_disease	BD	YeZ_2018	30077182	22.5	male	China	no	IlluminaHiSeq	SRR6517772	b1	ERZ19650048	Yes
SAMN08392146	behcets_disease	BD	YeZ_2018	30077182	28.3	male	China	no	IlluminaHiSeq	SRR6517773	b1	ERZ19693308	Yes
SAMN08392147	behcets_disease	BD	YeZ_2018	30077182	19.2	male	China	no	IlluminaHiSeq	SRR6517774	b1	ERZ19692947	Yes
SAMN08392144	behcets_disease	BD	YeZ_2018	30077182	23.7	male	China	no	IlluminaHiSeq	SRR6517775	b1	ERZ19636967	Yes
SAMN08392145	behcets_disease	BD	YeZ_2018	30077182	23.3	male	China	no	IlluminaHiSeq	SRR6517776	b1	ERZ19693164	Yes
SAMN08392149	behcets_disease	BD	YeZ_2018	30077182	19.5	male	China	no	IlluminaHiSeq	SRR6517778	b1	ERZ19663175	Yes
SAMN08392151	behcets_disease	BD	YeZ_2018	30077182	19.3	male	China	no	IlluminaHiSeq	SRR6517779	b1	ERZ19661920	Yes
SAMN08392152	behcets_disease	BD	YeZ_2018	30077182	22.9	male	China	no	IlluminaHiSeq	SRR6517780	b1	ERZ19695995	Yes
SAMN08392150	behcets_disease	BD	YeZ_2018	30077182	24.1	male	China	no	IlluminaHiSeq	SRR6517782	b1	ERZ19651995	Yes
SAMN08392135	behcets_disease	BD	YeZ_2018	30077182	24.6	male	China	no	IlluminaHiSeq	SRR6517787	b1	ERZ19663032	Yes
SAMN08392136	behcets_disease	BD	YeZ_2018	30077182	27	male	China	no	IlluminaHiSeq	SRR6517788	b1	ERZ19636339	Yes
SAMN11064181	healthy	healthy	YeZ_2018	30077182	24	female	China	no	IlluminaHiSeq	SRR8675870	b1	ERZ19693418	Yes
SAMN11064141	healthy	healthy	YeZ_2018	30077182	24.6	male	China	no	IlluminaHiSeq	SRR8675872	b1	ERZ19693296	Yes
SAMN11064139	healthy	healthy	YeZ_2018	30077182	20	male	China	no	IlluminaHiSeq	SRR8675874	b1	ERZ19633183	No, sample excluded
SAMN11064138	healthy	healthy	YeZ_2018	30077182	22.9	male	China	no	IlluminaHiSeq	SRR8675875	b1	ERZ19617638	Yes
SAMN11064144	healthy	healthy	YeZ_2018	30077182	21	male	China	no	IlluminaHiSeq	SRR8675877	b1	ERZ19635109	Yes
SAMN11064143	healthy	healthy	YeZ_2018	30077182	21.4	male	China	no	IlluminaHiSeq	SRR8675878	b1	ERZ19692927	Yes
SAMN11064148	healthy	healthy	YeZ_2018	30077182	23	male	China	no	IlluminaHiSeq	SRR8675883	b1	ERZ19662500	Yes
SAMN11064151	healthy	healthy	YeZ_2018	30077182	21	male	China	no	IlluminaHiSeq	SRR8675884	b1	ERZ19693475	Yes
SAMN11064150	healthy	healthy	YeZ_2018	30077182	23.6	male	China	no	IlluminaHiSeq	SRR8675885	b1	ERZ19670137	Yes
SAMN11064153	healthy	healthy	YeZ_2018	30077182	19.9	female	China	no	IlluminaHiSeq	SRR8675886	b1	ERZ19664547	Yes
SAMN11064152	healthy	healthy	YeZ_2018	30077182	22	male	China	no	IlluminaHiSeq	SRR8675887	b1	ERZ19692814	Yes
SAMN11064155	healthy	healthy	YeZ_2018	30077182	23	female	China	no	IlluminaHiSeq	SRR8675888	b1	ERZ19634747	Yes
SAMN11064154	healthy	healthy	YeZ_2018	30077182	22.3	male	China	no	IlluminaHiSeq	SRR8675889	b1	ERZ19634291	Yes
SAMN11064156	healthy	healthy	YeZ_2018	30077182	23	male	China	no	IlluminaHiSeq	SRR8675891	b1	ERZ19693276	Yes
SAMN11064169	healthy	healthy	YeZ_2018	30077182	20	female	China	no	IlluminaHiSeq	SRR8675892	b1	ERZ19693812	Yes
SAMN11064168	healthy	healthy	YeZ_2018	30077182	20	male	China	no	IlluminaHiSeq	SRR8675893	b1	ERZ19692838	Yes
SAMN11064175	healthy	healthy	YeZ_2018	30077182	23	male	China	no	IlluminaHiSeq	SRR8675894	b1	ERZ19662237	Yes
SAMN11064174	healthy	healthy	YeZ_2018	30077182	20.7	male	China	no	IlluminaHiSeq	SRR8675895	b1	ERZ19666685	Yes
SAMN11064173	healthy	healthy	YeZ_2018	30077182	21	male	China	no	IlluminaHiSeq	SRR8675896	b1	ERZ19661627	Yes
SAMN11064172	healthy	healthy	YeZ_2018	30077182	21	female	China	no	IlluminaHiSeq	SRR8675897	b1	ERZ19662367	Yes
SAMN11064177	healthy	healthy	YeZ_2018	30077182	19	male	China	no	IlluminaHiSeq	SRR8675899	b1	ERZ19693278	Yes
SAMN11064176	healthy	healthy	YeZ_2018	30077182	19.3	male	China	no	IlluminaHiSeq	SRR8675900	b1	ERZ19634053	Yes
SAMN11064162	healthy	healthy	YeZ_2018	30077182	20	female	China	no	IlluminaHiSeq	SRR8675902	b1	ERZ19692901	Yes
SAMN11064163	healthy	healthy	YeZ_2018	30077182	23	male	China	no	IlluminaHiSeq	SRR8675903	b1	ERZ19634603	Yes
SAMN11064164	healthy	healthy	YeZ_2018	30077182	23	female	China	no	IlluminaHiSeq	SRR8675904	b1	ERZ19634707	Yes
SAMN11064165	healthy	healthy	YeZ_2018	30077182	18.9	female	China	no	IlluminaHiSeq	SRR8675905	b1	ERZ19634913	Yes
SAMN11064160	healthy	healthy	YeZ_2018	30077182	24.2	male	China	no	IlluminaHiSeq	SRR8675908	b1	ERZ19663654	Yes
SAMN11064161	healthy	healthy	YeZ_2018	30077182	19	male	China	no	IlluminaHiSeq	SRR8675909	b1	ERZ19663827	Yes
SAMN11064182	healthy	healthy	YeZ_2018	30077182	24	male	China	no	IlluminaHiSeq	SRR8675912	b1	ERZ19693074	Yes
SAMN11064166	healthy	healthy	YeZ_2018	30077182	22.5	female	China	no	IlluminaHiSeq	SRR8675914	b1	ERZ19633899	Yes
SAMN11064167	healthy	healthy	YeZ_2018	30077182	24.3	female	China	no	IlluminaHiSeq	SRR8675915	b1	ERZ19629315	Yes
SAMN11064178	healthy	healthy	YeZ_2018	30077182	24.7	male	China	no	IlluminaHiSeq	SRR8675916	b1	ERZ19634552	Yes
SAMN11064171	healthy	healthy	YeZ_2018	30077182	19.7	female	China	no	IlluminaHiSeq	SRR8675918	b1	ERZ19696394	Yes
SAMEA3541469	colorectal_cancer	Colorectal cancer	Yu_2015	26408641			China	no	Illumina HiSeq 2000	ERR1018185	b2	ERZ19693857	Yes
SAMEA3541470	colorectal_cancer	Colorectal cancer	Yu_2015	26408641			China	no	Illumina HiSeq 2000	ERR1018186	b2	ERZ19636318	Yes
SAMEA3541471	colorectal_cancer	Colorectal cancer	Yu_2015	26408641			China	no	Illumina HiSeq 2000	ERR1018187	b2	ERZ19693177	Yes
SAMEA3541472	colorectal_cancer	Colorectal cancer	Yu_2015	26408641			China	no	Illumina HiSeq 2000	ERR1018188	b2	ERZ19661403	Yes
SAMEA3541473	colorectal_cancer	Colorectal cancer	Yu_2015	26408641			China	no	Illumina HiSeq 2000	ERR1018189	b2	ERZ19662931	Yes
SAMEA3541475	colorectal_cancer	Colorectal cancer	Yu_2015	26408641			China	no	Illumina HiSeq 2000	ERR1018191	b2	ERZ19693866	Yes
SAMEA3541476	colorectal_cancer	Colorectal cancer	Yu_2015	26408641			China	no	Illumina HiSeq 2000	ERR1018192	b2	ERZ19636285	Yes
SAMEA3541478	colorectal_cancer	Colorectal cancer	Yu_2015	26408641			China	no	Illumina HiSeq 2000	ERR1018194	b2	ERZ19621524	Yes
SAMEA3541480	colorectal_cancer	Colorectal cancer	Yu_2015	26408641			China	no	Illumina HiSeq 2000	ERR1018196	b2	ERZ19634694	Yes
SAMEA3541481	colorectal_cancer	Colorectal cancer	Yu_2015	26408641			China	no	Illumina HiSeq 2000	ERR1018197	b2	ERZ19634338	Yes
SAMEA3541482	colorectal_cancer	Colorectal cancer	Yu_2015	26408641			China	no	Illumina HiSeq 2000	ERR1018198	b2	ERZ19664653	Yes
SAMEA3541484	colorectal_cancer	Colorectal cancer	Yu_2015	26408641			China	no	Illumina HiSeq 2000	ERR1018200	b2	ERZ19663717	Yes
SAMEA3541487	colorectal_cancer	Colorectal cancer	Yu_2015	26408641			China	no	Illumina HiSeq 2000	ERR1018203	b2	ERZ19693166	Yes
SAMEA3541488	colorectal_cancer	Colorectal cancer	Yu_2015	26408641			China	no	Illumina HiSeq 2000	ERR1018204	b2	ERZ19695312	Yes
SAMEA3541490	colorectal_cancer	Colorectal cancer	Yu_2015	26408641			China	no	Illumina HiSeq 2000	ERR1018206	b2	ERZ19665156	Yes
SAMEA3541491	colorectal_cancer	Colorectal cancer	Yu_2015	26408641			China	no	Illumina HiSeq 2000	ERR1018207	b2	ERZ19665650	Yes
SAMEA3541492	colorectal_cancer	Colorectal cancer	Yu_2015	26408641			China	no	Illumina HiSeq 2000	ERR1018208	b2	ERZ19692843	Yes
SAMEA3541494	colorectal_cancer	Colorectal cancer	Yu_2015	26408641			China	no	Illumina HiSeq 2000	ERR1018210	b2	ERZ19695445	Yes
SAMEA3541495	colorectal_cancer	Colorectal cancer	Yu_2015	26408641			China	no	Illumina HiSeq 2000	ERR1018211	b2	ERZ19695005	Yes
SAMEA3541496	colorectal_cancer	Colorectal cancer	Yu_2015	26408641			China	no	Illumina HiSeq 2000	ERR1018212	b2	ERZ19665540	Yes
SAMEA2737653	rheumatoid_arthritis	Rheumatoid arthritis	Zhang_2015	26214836	NA	NA	China	no	Illumina HiSeq 2000	ERR589448	b1	ERZ19651755	Yes
SAMEA2737654	rheumatoid_arthritis	Rheumatoid arthritis	Zhang_2015	26214836	NA	NA	China	no	Illumina HiSeq 2000	ERR589452	b1	ERZ19649323	Yes
SAMEA2737669	rheumatoid_arthritis	Rheumatoid arthritis	Zhang_2015	26214836	21.09	Female	China	no	Illumina HiSeq 2000	ERR589527	b1	ERZ19660387	Yes
SAMEA2737670	rheumatoid_arthritis	Rheumatoid arthritis	Zhang_2015	26214836	18.03	Female	China	no	Illumina HiSeq 2000	ERR589528	b1	ERZ19650673	Yes
SAMEA2737672	rheumatoid_arthritis	Rheumatoid arthritis	Zhang_2015	26214836	22.04	Female	China	no	Illumina HiSeq 2000	ERR589530	b1	ERZ19662485	Yes
SAMEA2737673	rheumatoid_arthritis	Rheumatoid arthritis	Zhang_2015	26214836	24.65	Female	China	no	Illumina HiSeq 2000	ERR589531	b1	ERZ19653903	Yes
SAMEA2737674	rheumatoid_arthritis	Rheumatoid arthritis	Zhang_2015	26214836	21.3	Female	China	no	Illumina HiSeq 2000	ERR589532	b1	ERZ19650329	Yes
SAMEA2737675	rheumatoid_arthritis	Rheumatoid arthritis	Zhang_2015	26214836	25.96	Female	China	no	Illumina HiSeq 2000	ERR589533	b1	ERZ19660116	Yes
SAMEA2737676	rheumatoid_arthritis	Rheumatoid arthritis	Zhang_2015	26214836	25.63	Female	China	no	Illumina HiSeq 2000	ERR589534	b1	ERZ19663293	Yes
SAMEA2737677	rheumatoid_arthritis	Rheumatoid arthritis	Zhang_2015	26214836	29.52	Female	China	no	Illumina HiSeq 2000	ERR589535	b1	ERZ19661876	Yes
SAMEA2737678	rheumatoid_arthritis	Rheumatoid arthritis	Zhang_2015	26214836	25.83	Male	China	no	Illumina HiSeq 2000	ERR589536	b1	ERZ19650812	Yes
SAMEA2737679	rheumatoid_arthritis	Rheumatoid arthritis	Zhang_2015	26214836	24.97	Female	China	no	Illumina HiSeq 2000	ERR589537	b1	ERZ19661355	Yes
SAMEA2737680	rheumatoid_arthritis	Rheumatoid arthritis	Zhang_2015	26214836	22.31	Female	China	no	Illumina HiSeq 2000	ERR589538	b1	ERZ19692986	Yes
SAMEA2737681	healthy	Healthy	Zhang_2015	26214836	22.03	Female	China	no	Illumina HiSeq 2000	ERR589539	b1	ERZ19636459	Yes
SAMEA2737682	rheumatoid_arthritis	Rheumatoid arthritis	Zhang_2015	26214836	23.23	Female	China	no	Illumina HiSeq 2000	ERR589540	b1	ERZ19668378	Yes
SAMEA2737684	rheumatoid_arthritis	Rheumatoid arthritis	Zhang_2015	26214836	26.67	Female	China	no	Illumina HiSeq 2000	ERR589543	b1	ERZ19692827	Yes
SAMEA2737685	rheumatoid_arthritis	Rheumatoid arthritis	Zhang_2015	26214836	22.46	Male	China	no	Illumina HiSeq 2000	ERR589544	b1	ERZ19662177	Yes
SAMEA2737686	healthy	Healthy	Zhang_2015	26214836	22.58	Male	China	no	Illumina HiSeq 2000	ERR589545	b1	ERZ19693210	Yes
SAMEA2737687	rheumatoid_arthritis	Rheumatoid arthritis	Zhang_2015	26214836	18.29	Female	China	no	Illumina HiSeq 2000	ERR589546	b1	ERZ19661636	Yes
SAMEA2737688	rheumatoid_arthritis	Rheumatoid arthritis	Zhang_2015	26214836	23.62	Female	China	no	Illumina HiSeq 2000	ERR589547	b1	ERZ19662390	Yes
SAMEA2737689	rheumatoid_arthritis	Rheumatoid arthritis	Zhang_2015	26214836	19.59	Male	China	no	Illumina HiSeq 2000	ERR589548	b1	ERZ19635431	Yes
SAMEA2737691	rheumatoid_arthritis	Rheumatoid arthritis	Zhang_2015	26214836	20.2	Female	China	no	Illumina HiSeq 2000	ERR589550	b1	ERZ19693107	Yes
SAMEA2737693	healthy	Healthy	Zhang_2015	26214836	21.48	Female	China	no	Illumina HiSeq 2000	ERR589552	b1	ERZ19661557	Yes
SAMEA2737694	rheumatoid_arthritis	Rheumatoid arthritis	Zhang_2015	26214836	26.03	Female	China	no	Illumina HiSeq 2000	ERR589553	b1	ERZ19662442	Yes
SAMEA2737695	rheumatoid_arthritis	Rheumatoid arthritis	Zhang_2015	26214836	23.44	Female	China	no	Illumina HiSeq 2000	ERR589554	b1	ERZ19668434	Yes
SAMEA2737696	rheumatoid_arthritis	Rheumatoid arthritis	Zhang_2015	26214836	18.03	Female	China	no	Illumina HiSeq 2000	ERR589555	b1	ERZ19669895	Yes
SAMEA2737697	rheumatoid_arthritis	Rheumatoid arthritis	Zhang_2015	26214836	22.84	Male	China	no	Illumina HiSeq 2000	ERR589556	b1	ERZ19664604	Yes
SAMEA2737698	rheumatoid_arthritis	Rheumatoid arthritis	Zhang_2015	26214836	24.97	Female	China	no	Illumina HiSeq 2000	ERR589557	b1	ERZ19692822	Yes
SAMEA2737699	rheumatoid_arthritis	Rheumatoid arthritis	Zhang_2015	26214836	22.72	Male	China	no	Illumina HiSeq 2000	ERR589558	b1	ERZ19634708	Yes
SAMEA2737700	rheumatoid_arthritis	Rheumatoid arthritis	Zhang_2015	26214836	23.51	Female	China	no	Illumina HiSeq 2000	ERR589559	b1	ERZ19634268	Yes
SAMEA2737701	rheumatoid_arthritis	Rheumatoid arthritis	Zhang_2015	26214836	19.49	Male	China	no	Illumina HiSeq 2000	ERR589560	b1	ERZ19636098	Yes
SAMEA2737702	rheumatoid_arthritis	Rheumatoid arthritis	Zhang_2015	26214836	22.31	Female	China	no	Illumina HiSeq 2000	ERR589561	b1	ERZ19693256	Yes
SAMEA2737703	rheumatoid_arthritis	Rheumatoid arthritis	Zhang_2015	26214836	23.44	Female	China	no	Illumina HiSeq 2000	ERR589562	b1	ERZ19635605	Yes
SAMEA2737704	rheumatoid_arthritis	Rheumatoid arthritis	Zhang_2015	26214836	24.68	Female	China	no	Illumina HiSeq 2000	ERR589563	b1	ERZ19693622	Yes
SAMEA2737706	rheumatoid_arthritis	Rheumatoid arthritis	Zhang_2015	26214836	20.81	Female	China	no	Illumina HiSeq 2000	ERR589565	b1	ERZ19634217	Yes
SAMEA2737707	healthy	Healthy	Zhang_2015	26214836	19.33	Female	China	no	Illumina HiSeq 2000	ERR589566	b1	ERZ19618427	Yes
SAMEA2737708	rheumatoid_arthritis	Rheumatoid arthritis	Zhang_2015	26214836	24.22	Male	China	no	Illumina HiSeq 2000	ERR589567	b1	ERZ19630683	Yes
SAMEA2737710	rheumatoid_arthritis	Rheumatoid arthritis	Zhang_2015	26214836	22.2	Male	China	no	Illumina HiSeq 2000	ERR589569	b1	ERZ19669192	Yes
SAMEA2737712	rheumatoid_arthritis	Rheumatoid arthritis	Zhang_2015	26214836	23.59	Female	China	no	Illumina HiSeq 2000	ERR589571	b1	ERZ19634204	Yes
SAMEA2737713	rheumatoid_arthritis	Rheumatoid arthritis	Zhang_2015	26214836	19.53	Female	China	no	Illumina HiSeq 2000	ERR589572	b1	ERZ19619203	Yes
SAMEA2737715	rheumatoid_arthritis	Rheumatoid arthritis	Zhang_2015	26214836	17.96	Male	China	no	Illumina HiSeq 2000	ERR589574	b1	ERZ19635833	Yes
SAMEA2737717	rheumatoid_arthritis	Rheumatoid arthritis	Zhang_2015	26214836	22.04	Female	China	no	Illumina HiSeq 2000	ERR589576	b1	ERZ19635471	Yes
SAMEA2737718	rheumatoid_arthritis	Rheumatoid arthritis	Zhang_2015	26214836	18.75	Female	China	no	Illumina HiSeq 2000	ERR589577	b1	ERZ19693716	Yes
SAMEA2737720	healthy	Healthy	Zhang_2015	26214836	18.88	Male	China	no	Illumina HiSeq 2000	ERR589579	b1	ERZ19666137	Yes
SAMEA2737721	rheumatoid_arthritis	Rheumatoid arthritis	Zhang_2015	26214836	22.06	Female	China	no	Illumina HiSeq 2000	ERR589580	b1	ERZ19692900	Yes
SAMEA2737722	rheumatoid_arthritis	Rheumatoid arthritis	Zhang_2015	26214836	24.98	Male	China	no	Illumina HiSeq 2000	ERR589581	b1	ERZ19685537	Yes
SAMEA2737723	healthy	Healthy	Zhang_2015	26214836	19.82	Female	China	no	Illumina HiSeq 2000	ERR589582	b1	ERZ19669070	Yes
SAMEA2737724	rheumatoid_arthritis	Rheumatoid arthritis	Zhang_2015	26214836	23.88	Female	China	no	Illumina HiSeq 2000	ERR589583	b1	ERZ19684896	Yes
SAMEA2737726	rheumatoid_arthritis	Rheumatoid arthritis	Zhang_2015	26214836	27.47	Female	China	no	Illumina HiSeq 2000	ERR589585	b1	ERZ19661773	Yes
SAMEA2737727	rheumatoid_arthritis	Rheumatoid arthritis	Zhang_2015	26214836	24.03	Female	China	no	Illumina HiSeq 2000	ERR589586	b1	ERZ19667701	Yes
SAMEA2737728	rheumatoid_arthritis	Rheumatoid arthritis	Zhang_2015	26214836	22.6	Female	China	no	Illumina HiSeq 2000	ERR589587	b1	ERZ19661892	Yes
SAMEA2737730	rheumatoid_arthritis	Rheumatoid arthritis	Zhang_2015	26214836	25.71	Female	China	no	Illumina HiSeq 2000	ERR589589	b1	ERZ19636041	Yes
SAMEA2737731	rheumatoid_arthritis	Rheumatoid arthritis	Zhang_2015	26214836	30.11	Male	China	no	Illumina HiSeq 2000	ERR589590	b1	ERZ19662029	Yes
SAMEA2737732	rheumatoid_arthritis	Rheumatoid arthritis	Zhang_2015	26214836	21.09	Female	China	no	Illumina HiSeq 2000	ERR589591	b1	ERZ19693094	Yes
SAMEA2737733	rheumatoid_arthritis	Rheumatoid arthritis	Zhang_2015	26214836	25.71	Female	China	no	Illumina HiSeq 2000	ERR589592	b1	ERZ19668589	Yes
SAMEA2737734	healthy	Healthy	Zhang_2015	26214836	22.6	Male	China	no	Illumina HiSeq 2000	ERR589593	b1	ERZ19661831	Yes
SAMEA2737735	rheumatoid_arthritis	Rheumatoid arthritis	Zhang_2015	26214836	30.86	Female	China	no	Illumina HiSeq 2000	ERR589594	b1	ERZ19692891	Yes
SAMEA2737736	rheumatoid_arthritis	Rheumatoid arthritis	Zhang_2015	26214836	28.04	Female	China	no	Illumina HiSeq 2000	ERR589595	b1	ERZ19686125	Yes
SAMEA2737737	rheumatoid_arthritis	Rheumatoid arthritis	Zhang_2015	26214836	20.76	Male	China	no	Illumina HiSeq 2000	ERR589732	b1	ERZ19662714	Yes
SAMEA2737739	rheumatoid_arthritis	Rheumatoid arthritis	Zhang_2015	26214836	24.03	Female	China	no	Illumina HiSeq 2000	ERR589734	b1	ERZ19650909	Yes
SAMEA2737740	rheumatoid_arthritis	Rheumatoid arthritis	Zhang_2015	26214836	24.97	Female	China	no	Illumina HiSeq 2000	ERR589735	b1	ERZ19651983	Yes
SAMEA2737741	rheumatoid_arthritis	Rheumatoid arthritis	Zhang_2015	26214836	22.38	Female	China	no	Illumina HiSeq 2000	ERR589736	b1	ERZ19662972	Yes
SAMEA2737742	rheumatoid_arthritis	Rheumatoid arthritis	Zhang_2015	26214836	17.58	Female	China	no	Illumina HiSeq 2000	ERR589737	b1	ERZ19662033	Yes
SAMEA2737743	rheumatoid_arthritis	Rheumatoid arthritis	Zhang_2015	26214836	27.55	Female	China	no	Illumina HiSeq 2000	ERR589738	b1	ERZ19693175	Yes
SAMEA2737745	rheumatoid_arthritis	Rheumatoid arthritis	Zhang_2015	26214836	21.26	Female	China	no	Illumina HiSeq 2000	ERR589740	b1	ERZ19694001	Yes
SAMEA2737746	rheumatoid_arthritis	Rheumatoid arthritis	Zhang_2015	26214836	17.36	Male	China	no	Illumina HiSeq 2000	ERR589741	b1	ERZ19697327	Yes
SAMEA2737747	rheumatoid_arthritis	Rheumatoid arthritis	Zhang_2015	26214836	25.18	Male	China	no	Illumina HiSeq 2000	ERR589742	b1	ERZ19667445	Yes
SAMEA2737749	rheumatoid_arthritis	Rheumatoid arthritis	Zhang_2015	26214836	18.83	Female	China	no	Illumina HiSeq 2000	ERR589744	b1	ERZ19661366	Yes
SAMEA2737750	rheumatoid_arthritis	Rheumatoid arthritis	Zhang_2015	26214836	24.46	Female	China	no	Illumina HiSeq 2000	ERR589745	b1	ERZ19662971	Yes
SAMEA2737752	rheumatoid_arthritis	Rheumatoid arthritis	Zhang_2015	26214836	29.32	Male	China	no	Illumina HiSeq 2000	ERR589747	b1	ERZ19665757	Yes
SAMEA2737753	rheumatoid_arthritis	Rheumatoid arthritis	Zhang_2015	26214836	24.51	Male	China	no	Illumina HiSeq 2000	ERR589748	b1	ERZ19635359	Yes
SAMEA2737754	healthy	Healthy	Zhang_2015	26214836	19.11	Female	China	no	Illumina HiSeq 2000	ERR589749	b1	ERZ19694033	Yes
SAMEA2737759	healthy	Healthy	Zhang_2015	26214836	24.24	Female	China	no	Illumina HiSeq 2000	ERR589754	b1	ERZ19694107	Yes
SAMEA2737760	rheumatoid_arthritis	Rheumatoid arthritis	Zhang_2015	26214836	25.39	Female	China	no	Illumina HiSeq 2000	ERR589755	b1	ERZ19696863	Yes
SAMEA2737761	rheumatoid_arthritis	Rheumatoid arthritis	Zhang_2015	26214836	22.58	Female	China	no	Illumina HiSeq 2000	ERR589756	b1	ERZ19667592	Yes
SAMEA2737764	rheumatoid_arthritis	Rheumatoid arthritis	Zhang_2015	26214836	20.03	Female	China	no	Illumina HiSeq 2000	ERR589759	b1	ERZ19634199	Yes
SAMEA2737766	healthy	Healthy	Zhang_2015	26214836	23.71	Male	China	no	Illumina HiSeq 2000	ERR589761	b1	ERZ19694111	Yes
SAMEA2737768	rheumatoid_arthritis	Rheumatoid arthritis	Zhang_2015	26214836	25.24	Female	China	no	Illumina HiSeq 2000	ERR589763	b1	ERZ19693163	Yes
SAMEA2737769	rheumatoid_arthritis	Rheumatoid arthritis	Zhang_2015	26214836	20.76	Male	China	no	Illumina HiSeq 2000	ERR589764	b1	ERZ19622524	Yes
SAMEA2737771	healthy	Healthy	Zhang_2015	26214836	18.94	Female	China	no	Illumina HiSeq 2000	ERR589766	b1	ERZ19634686	Yes
SAMEA2737772	rheumatoid_arthritis	Rheumatoid arthritis	Zhang_2015	26214836	19.43	Female	China	no	Illumina HiSeq 2000	ERR589767	b1	ERZ19634436	Yes
SAMEA2737774	rheumatoid_arthritis	Rheumatoid arthritis	Zhang_2015	26214836	20.81	Female	China	no	Illumina HiSeq 2000	ERR589769	b1	ERZ19697426	Yes
SAMEA2737775	rheumatoid_arthritis	Rheumatoid arthritis	Zhang_2015	26214836	24.03	Female	China	no	Illumina HiSeq 2000	ERR589770	b1	ERZ19623701	Yes
SAMEA2737776	rheumatoid_arthritis	Rheumatoid arthritis	Zhang_2015	26214836	20.05	Male	China	no	Illumina HiSeq 2000	ERR589771	b1	ERZ19634218	Yes
SAMEA2737777	rheumatoid_arthritis	Rheumatoid arthritis	Zhang_2015	26214836	37.78	Female	China	no	Illumina HiSeq 2000	ERR589772	b1	ERZ19634645	Yes
SAMEA2737778	rheumatoid_arthritis	Rheumatoid arthritis	Zhang_2015	26214836	25.1	Female	China	no	Illumina HiSeq 2000	ERR589773	b1	ERZ19634383	Yes
SAMEA2737779	rheumatoid_arthritis	Rheumatoid arthritis	Zhang_2015	26214836	22.27	Female	China	no	Illumina HiSeq 2000	ERR589774	b1	ERZ19635305	Yes
SAMEA2737780	rheumatoid_arthritis	Rheumatoid arthritis	Zhang_2015	26214836	27.69	Female	China	no	Illumina HiSeq 2000	ERR589775	b1	ERZ19694222	Yes
SAMEA2737781	rheumatoid_arthritis	Rheumatoid arthritis	Zhang_2015	26214836	21.31	Female	China	no	Illumina HiSeq 2000	ERR589776	b1	ERZ19636408	Yes
SAMEA2737782	rheumatoid_arthritis	Rheumatoid arthritis	Zhang_2015	26214836	28.13	Female	China	no	Illumina HiSeq 2000	ERR589777	b1	ERZ19693174	Yes
SAMEA2737783	rheumatoid_arthritis	Rheumatoid arthritis	Zhang_2015	26214836	24.91	Female	China	no	Illumina HiSeq 2000	ERR589778	b1	ERZ19661121	Yes
SAMEA2737784	rheumatoid_arthritis	Rheumatoid arthritis	Zhang_2015	26214836	27.12	Female	China	no	Illumina HiSeq 2000	ERR589779	b1	ERZ19693005	Yes
SAMEA2737785	rheumatoid_arthritis	Rheumatoid arthritis	Zhang_2015	26214836	19.33	Female	China	no	Illumina HiSeq 2000	ERR589780	b1	ERZ19670451	Yes
SAMEA2737787	rheumatoid_arthritis	Rheumatoid arthritis	Zhang_2015	26214836	24.3	Male	China	no	Illumina HiSeq 2000	ERR589782	b1	ERZ19697891	Yes
SAMEA2737789	healthy	Healthy	Zhang_2015	26214836	23.73	Female	China	no	Illumina HiSeq 2000	ERR589784	b1	ERZ19666020	Yes
SAMEA2737790	healthy	Healthy	Zhang_2015	26214836	21.72	Female	China	no	Illumina HiSeq 2000	ERR589785	b1	ERZ19662486	Yes
SAMEA2737791	rheumatoid_arthritis	Rheumatoid arthritis	Zhang_2015	26214836	22.6	Female	China	no	Illumina HiSeq 2000	ERR589786	b1	ERZ19662778	Yes
SAMEA2737793	healthy	Healthy	Zhang_2015	26214836	24.01	Female	China	no	Illumina HiSeq 2000	ERR589788	b1	ERZ19693222	Yes
SAMEA2737795	healthy	Healthy	Zhang_2015	26214836	22.28	Male	China	no	Illumina HiSeq 2000	ERR589790	b1	ERZ19666096	Yes
SAMEA2737797	healthy	Healthy	Zhang_2015	26214836	20.2	Female	China	no	Illumina HiSeq 2000	ERR589792	b1	ERZ19662831	Yes
SAMEA2737798	healthy	Healthy	Zhang_2015	26214836	23.03	Female	China	no	Illumina HiSeq 2000	ERR589793	b1	ERZ19661416	Yes
SAMEA2737799	healthy	Healthy	Zhang_2015	26214836	20.2	Female	China	no	Illumina HiSeq 2000	ERR589794	b1	ERZ19670273	Yes
SAMEA2737800	healthy	Healthy	Zhang_2015	26214836	24.97	Female	China	no	Illumina HiSeq 2000	ERR589795	b1	ERZ19667975	Yes
SAMEA2737801	healthy	Healthy	Zhang_2015	26214836	23.88	Male	China	no	Illumina HiSeq 2000	ERR589796	b1	ERZ19697818	Yes
SAMEA2737802	healthy	Healthy	Zhang_2015	26214836	22.94	Female	China	no	Illumina HiSeq 2000	ERR589797	b1	ERZ19665604	Yes
SAMEA2737803	healthy	Healthy	Zhang_2015	26214836	22.03	Female	China	no	Illumina HiSeq 2000	ERR589798	b1	ERZ19634367	Yes
SAMEA2737806	healthy	Healthy	Zhang_2015	26214836	19.03	Male	China	no	Illumina HiSeq 2000	ERR589801	b1	ERZ19662683	Yes
SAMEA2737809	rheumatoid_arthritis	Rheumatoid arthritis	Zhang_2015	26214836	26.23	Female	China	no	Illumina HiSeq 2000	ERR589804	b1	ERZ19670861	Yes
SAMEA2737810	healthy	Healthy	Zhang_2015	26214836	24	Female	China	no	Illumina HiSeq 2000	ERR589805	b1	ERZ19667025	Yes
SAMEA2737813	healthy	Healthy	Zhang_2015	26214836	19.2	Female	China	no	Illumina HiSeq 2000	ERR589808	b1	ERZ19692886	Yes
SAMEA2737815	healthy	Healthy	Zhang_2015	26214836	22.38	Female	China	no	Illumina HiSeq 2000	ERR589810	b1	ERZ19671103	Yes
SAMEA2737816	healthy	Healthy	Zhang_2015	26214836	19.78	Female	China	no	Illumina HiSeq 2000	ERR589811	b1	ERZ19666596	Yes
SAMEA2737818	healthy	Healthy	Zhang_2015	26214836	21.63	Female	China	no	Illumina HiSeq 2000	ERR589813	b1	ERZ19694141	Yes
SAMEA2737823	healthy	Healthy	Zhang_2015	26214836	21.37	Female	China	no	Illumina HiSeq 2000	ERR589818	b1	ERZ19693122	Yes
SAMEA2737825	healthy	Healthy	Zhang_2015	26214836	20.05	Male	China	no	Illumina HiSeq 2000	ERR589820	b1	ERZ19634505	Yes
SAMEA2737830	healthy	Healthy	Zhang_2015	26214836	20.81	Male	China	no	Illumina HiSeq 2000	ERR589825	b1	ERZ19636554	Yes
SAMEA2737831	healthy	Healthy	Zhang_2015	26214836	21.3	Female	China	no	Illumina HiSeq 2000	ERR589826	b1	ERZ19694334	Yes
SAMEA2737832	healthy	Healthy	Zhang_2015	26214836	21.97	Female	China	no	Illumina HiSeq 2000	ERR589827	b1	ERZ19694838	Yes
SAMEA2737833	rheumatoid_arthritis	Rheumatoid arthritis	Zhang_2015	26214836	23.44	Female	China	no	Illumina HiSeq 2000	ERR589828	b1	ERZ19665635	Yes
SAMEA2737834	healthy	Healthy	Zhang_2015	26214836	24.97	Female	China	no	Illumina HiSeq 2000	ERR589829	b1	ERZ19662657	Yes
SAMEA2737836	rheumatoid_arthritis	Rheumatoid arthritis	Zhang_2015	26214836	22.03	Female	China	no	Illumina HiSeq 2000	ERR589831	b1	ERZ19636595	Yes
SAMEA2737838	rheumatoid_arthritis	Rheumatoid arthritis	Zhang_2015	26214836	24.46	Female	China	no	Illumina HiSeq 2000	ERR589833	b1	ERZ19635233	Yes
SAMEA2737841	healthy	Healthy	Zhang_2015	26214836	19.03	Male	China	no	Illumina HiSeq 2000	ERR589836	b1	ERZ19634074	Yes
SAMEA2737843	healthy	Healthy	Zhang_2015	26214836			China	no	Illumina HiSeq 2000	ERR589838	b1	ERZ19671752	Yes
SAMEA2737844	healthy	Healthy	Zhang_2015	26214836	19.53	Female	China	no	Illumina HiSeq 2000	ERR589839	b1	ERZ19666488	Yes
SAMEA2737847	rheumatoid_arthritis	Rheumatoid arthritis	Zhang_2015	26214836	27.64	Female	China	no	Illumina HiSeq 2000	ERR589842	b1	ERZ19636176	Yes
SAMEA2737848	rheumatoid_arthritis	Rheumatoid arthritis	Zhang_2015	26214836	17.58	Female	China	no	Illumina HiSeq 2000	ERR589843	b1	ERZ19693200	Yes
SAMEA2737850	healthy	Healthy	Zhang_2015	26214836	21.23	Female	China	no	Illumina HiSeq 2000	ERR589845	b1	ERZ19651043	Yes
SAMEA2737853	healthy	Healthy	Zhang_2015	26214836	20.06	Male	China	no	Illumina HiSeq 2000	ERR589848	b1	ERZ19695270	Yes
SAMEA2737856	healthy	Healthy	Zhang_2015	26214836	19.47	Female	China	no	Illumina HiSeq 2000	ERR589851	b1	ERZ19651006	Yes
SAMEA2737858	healthy	Healthy	Zhang_2015	26214836	19.05	Female	China	no	Illumina HiSeq 2000	ERR589853	b1	ERZ19649883	Yes
SAMEA2737859	rheumatoid_arthritis	Rheumatoid arthritis	Zhang_2015	26214836	22.89	Female	China	no	Illumina HiSeq 2000	ERR589854	b1	ERZ19696959	Yes
SAMEA2737860	healthy	Healthy	Zhang_2015	26214836	23.42	Female	China	no	Illumina HiSeq 2000	ERR589855	b1	ERZ19692885	Yes
SAMEA2737861	healthy	Healthy	Zhang_2015	26214836	19.36	Male	China	no	Illumina HiSeq 2000	ERR589856	b1	ERZ19636056	Yes
SAMEA2737862	healthy	Healthy	Zhang_2015	26214836	24.22	Male	China	no	Illumina HiSeq 2000	ERR589857	b1	ERZ19693205	Yes
SAMEA2737864	healthy	Healthy	Zhang_2015	26214836	18.72	Male	China	no	Illumina HiSeq 2000	ERR589859	b1	ERZ19662885	Yes
SAMEA2737866	healthy	Healthy	Zhang_2015	26214836	22.89	Female	China	no	Illumina HiSeq 2000	ERR589861	b1	ERZ19662781	Yes
SAMEA2737869	healthy	Healthy	Zhang_2015	26214836	24.97	Female	China	no	Illumina HiSeq 2000	ERR589864	b1	ERZ19662132	Yes
SAMEA2737870	healthy	Healthy	Zhang_2015	26214836	23.44	Female	China	no	Illumina HiSeq 2000	ERR589865	b1	ERZ19692980	Yes
SAMEA2737874	healthy	Healthy	Zhang_2015	26214836	22.04	Female	China	no	Illumina HiSeq 2000	ERR589869	b1	ERZ19692894	Yes
SAMEA2737875	rheumatoid_arthritis	Rheumatoid arthritis	Zhang_2015	26214836	22.04	Female	China	no	Illumina HiSeq 2000	ERR589870	b1	ERZ19662054	Yes
SAMEA2737876	healthy	Healthy	Zhang_2015	26214836	22.49	Male	China	no	Illumina HiSeq 2000	ERR589871	b1	ERZ19662924	Yes
SAMEA2737877	healthy	Healthy	Zhang_2015	26214836	23.19	Female	China	no	Illumina HiSeq 2000	ERR589872	b1	ERZ19651821	No, sample excluded
SAMEA2737878	healthy	Healthy	Zhang_2015	26214836	23.44	Female	China	no	Illumina HiSeq 2000	ERR589873	b1	ERZ19650931	Yes
SAMEA4968268	schizofrenia	schizofrenia	ZhuF_2020	32235826	14.68	female	China	no	IlluminaHiSeq	ERR2855788	b2	ERZ19662966	Yes
SAMEA4968282	healthy	healthy	ZhuF_2020	32235826	19.31	female	China	no	IlluminaHiSeq	ERR2855789	b2	ERZ19664645	Yes
SAMEA4968213	healthy	healthy	ZhuF_2020	32235826	23.37	female	China	no	IlluminaHiSeq	ERR2855790	b2	ERZ19637121	Yes
SAMEA4968222	schizofrenia	schizofrenia	ZhuF_2020	32235826	18.97	female	China	no	IlluminaHiSeq	ERR2855791	b2	ERZ19637567	Yes
SAMEA4968260	schizofrenia	schizofrenia	ZhuF_2020	32235826	19.92	female	China	no	IlluminaHiSeq	ERR2855793	b2	ERZ19634656	Yes
SAMEA4968206	healthy	healthy	ZhuF_2020	32235826	24.28	male	China	no	IlluminaHiSeq	ERR2855794	b2	ERZ19692965	No, sample excluded
SAMEA4968151	schizofrenia	schizofrenia	ZhuF_2020	32235826	20.81	female	China	no	IlluminaHiSeq	ERR2855795	b2	ERZ19634557	Yes
SAMEA4968137	schizofrenia	schizofrenia	ZhuF_2020	32235826	23.53	male	China	no	IlluminaHiSeq	ERR2855796	b2	ERZ19629870	Yes
SAMEA4968167	schizofrenia	schizofrenia	ZhuF_2020	32235826	23.51	male	China	no	IlluminaHiSeq	ERR2855797	b2	ERZ19633551	Yes
SAMEA4968231	healthy	healthy	ZhuF_2020	32235826	20.31	female	China	no	IlluminaHiSeq	ERR2855798	b2	ERZ19666021	Yes
SAMEA4968133	schizofrenia	schizofrenia	ZhuF_2020	32235826	24.14	female	China	no	IlluminaHiSeq	ERR2855799	b2	ERZ19664685	Yes
SAMEA4968217	schizofrenia	schizofrenia	ZhuF_2020	32235826	21.13	male	China	no	IlluminaHiSeq	ERR2855800	b2	ERZ19635381	Yes
SAMEA4968146	schizofrenia	schizofrenia	ZhuF_2020	32235826	20.96	male	China	no	IlluminaHiSeq	ERR2855801	b2	ERZ19693307	Yes
SAMEA4968198	healthy	healthy	ZhuF_2020	32235826	22.22	male	China	no	IlluminaHiSeq	ERR2855802	b2	ERZ19695396	Yes
SAMEA4968155	healthy	healthy	ZhuF_2020	32235826	20.24	female	China	no	IlluminaHiSeq	ERR2855803	b2	ERZ19693404	Yes
SAMEA4968181	healthy	healthy	ZhuF_2020	32235826	24.26	male	China	no	IlluminaHiSeq	ERR2855804	b2	ERZ19635067	Yes
SAMEA4968233	schizofrenia	schizofrenia	ZhuF_2020	32235826	22.19	female	China	no	IlluminaHiSeq	ERR2855805	b2	ERZ19634067	Yes
SAMEA4968255	schizofrenia	schizofrenia	ZhuF_2020	32235826	21.26	female	China	no	IlluminaHiSeq	ERR2855806	b2	ERZ19617682	Yes
SAMEA4968125	healthy	healthy	ZhuF_2020	32235826	22.86	male	China	no	IlluminaHiSeq	ERR2855807	b2	ERZ19633399	Yes
SAMEA4968248	schizofrenia	schizofrenia	ZhuF_2020	32235826	18.03	female	China	no	IlluminaHiSeq	ERR2855808	b2	ERZ19685037	Yes
SAMEA4968143	schizofrenia	schizofrenia	ZhuF_2020	32235826	17.99	male	China	no	IlluminaHiSeq	ERR2855809	b2	ERZ19693255	Yes
SAMEA4968197	schizofrenia	schizofrenia	ZhuF_2020	32235826	17.56	male	China	no	IlluminaHiSeq	ERR2855810	b2	ERZ19635117	Yes
SAMEA4968247	schizofrenia	schizofrenia	ZhuF_2020	32235826	26.12	male	China	no	IlluminaHiSeq	ERR2855811	b2	ERZ19634023	Yes
SAMEA4968194	healthy	healthy	ZhuF_2020	32235826	21.45	male	China	no	IlluminaHiSeq	ERR2855812	b2	ERZ19617730	Yes
SAMEA4968149	schizofrenia	schizofrenia	ZhuF_2020	32235826	18.9	female	China	no	IlluminaHiSeq	ERR2855813	b2	ERZ19632642	Yes
SAMEA4968253	healthy	healthy	ZhuF_2020	32235826	24.75	male	China	no	IlluminaHiSeq	ERR2855814	b2	ERZ19635328	Yes
SAMEA4968191	schizofrenia	schizofrenia	ZhuF_2020	32235826	23.44	female	China	no	IlluminaHiSeq	ERR2855815	b2	ERZ19693311	Yes
SAMEA4968192	healthy	healthy	ZhuF_2020	32235826	23.67	male	China	no	IlluminaHiSeq	ERR2855816	b2	ERZ19635923	Yes
SAMEA4968130	schizofrenia	schizofrenia	ZhuF_2020	32235826	17.99	male	China	no	IlluminaHiSeq	ERR2855817	b2	ERZ19693479	Yes
SAMEA4968265	schizofrenia	schizofrenia	ZhuF_2020	32235826	18.9	female	China	no	IlluminaHiSeq	ERR2855818	b2	ERZ19661999	Yes
SAMEA4968208	schizofrenia	schizofrenia	ZhuF_2020	32235826	19.72	male	China	no	IlluminaHiSeq	ERR2855819	b2	ERZ19667256	Yes
SAMEA4968269	schizofrenia	schizofrenia	ZhuF_2020	32235826	13.67	female	China	no	IlluminaHiSeq	ERR2855820	b2	ERZ19684911	Yes
SAMEA4968120	healthy	healthy	ZhuF_2020	32235826	23.15	male	China	no	IlluminaHiSeq	ERR2855821	b2	ERZ19668961	Yes
SAMEA4968157	schizofrenia	schizofrenia	ZhuF_2020	32235826	19.61	male	China	no	IlluminaHiSeq	ERR2855822	b2	ERZ19685340	Yes
SAMEA4968170	schizofrenia	schizofrenia	ZhuF_2020	32235826	17.31	male	China	no	IlluminaHiSeq	ERR2855823	b2	ERZ19692914	Yes
SAMEA4968242	schizofrenia	schizofrenia	ZhuF_2020	32235826	24.73	male	China	no	IlluminaHiSeq	ERR2855824	b2	ERZ19661887	Yes
SAMEA4968286	healthy	healthy	ZhuF_2020	32235826	20.89	female	China	no	IlluminaHiSeq	ERR2855825	b2	ERZ19693244	Yes
SAMEA4968246	healthy	healthy	ZhuF_2020	32235826	22.77	male	China	no	IlluminaHiSeq	ERR2855826	b2	ERZ19661785	Yes
SAMEA4968145	healthy	healthy	ZhuF_2020	32235826	21.05	female	China	no	IlluminaHiSeq	ERR2855827	b2	ERZ19662023	Yes
SAMEA4968254	schizofrenia	schizofrenia	ZhuF_2020	32235826	19.03	male	China	no	IlluminaHiSeq	ERR2855828	b2	ERZ19635147	Yes
SAMEA4968126	healthy	healthy	ZhuF_2020	32235826	23.1	male	China	no	IlluminaHiSeq	ERR2855829	b2	ERZ19693327	Yes
SAMEA4968182	schizofrenia	schizofrenia	ZhuF_2020	32235826	20.43	female	China	no	IlluminaHiSeq	ERR2855830	b2	ERZ19661870	Yes
SAMEA4968131	schizofrenia	schizofrenia	ZhuF_2020	32235826	20.05	male	China	no	IlluminaHiSeq	ERR2855831	b2	ERZ19693245	Yes
SAMEA4968263	healthy	healthy	ZhuF_2020	32235826	22.49	male	China	no	IlluminaHiSeq	ERR2855832	b2	ERZ19661651	Yes
SAMEA4968221	schizofrenia	schizofrenia	ZhuF_2020	32235826	22.65	male	China	no	IlluminaHiSeq	ERR2855833	b2	ERZ19662045	Yes
SAMEA4968172	schizofrenia	schizofrenia	ZhuF_2020	32235826	18.13	female	China	no	IlluminaHiSeq	ERR2855834	b2	ERZ19684939	Yes
SAMEA4968276	schizofrenia	schizofrenia	ZhuF_2020	32235826	21.16	female	China	no	IlluminaHiSeq	ERR2855835	b2	ERZ19668842	Yes
SAMEA4968189	schizofrenia	schizofrenia	ZhuF_2020	32235826	18.26	female	China	no	IlluminaHiSeq	ERR2855836	b2	ERZ19686375	Yes
SAMEA4968175	healthy	healthy	ZhuF_2020	32235826	24.39	female	China	no	IlluminaHiSeq	ERR2855838	b2	ERZ19634875	Yes
SAMEA4968134	healthy	healthy	ZhuF_2020	32235826	22.04	female	China	no	IlluminaHiSeq	ERR2855839	b2	ERZ19634084	Yes
SAMEA4968148	schizofrenia	schizofrenia	ZhuF_2020	32235826	19.1	female	China	no	IlluminaHiSeq	ERR2855840	b2	ERZ19661891	Yes
SAMEA4968159	schizofrenia	schizofrenia	ZhuF_2020	32235826	14.87	female	China	no	IlluminaHiSeq	ERR2855841	b2	ERZ19661631	Yes
SAMEA4968202	schizofrenia	schizofrenia	ZhuF_2020	32235826	19.23	female	China	no	IlluminaHiSeq	ERR2855842	b2	ERZ19696901	Yes
SAMEA4968142	schizofrenia	schizofrenia	ZhuF_2020	32235826	28.34	male	China	no	IlluminaHiSeq	ERR2855843	b2	ERZ19661482	Yes
SAMEA4968129	schizofrenia	schizofrenia	ZhuF_2020	32235826	22.86	male	China	no	IlluminaHiSeq	ERR2855845	b2	ERZ19695678	Yes
SAMEA4968156	schizofrenia	schizofrenia	ZhuF_2020	32235826	27.77	male	China	no	IlluminaHiSeq	ERR2855846	b2	ERZ19650446	Yes
SAMEA4968164	schizofrenia	schizofrenia	ZhuF_2020	32235826	25.64	female	China	no	IlluminaHiSeq	ERR2855847	b2	ERZ19658383	Yes
SAMEA4968168	schizofrenia	schizofrenia	ZhuF_2020	32235826	20.62	male	China	no	IlluminaHiSeq	ERR2855848	b2	ERZ19650409	Yes
SAMEA4968223	schizofrenia	schizofrenia	ZhuF_2020	32235826	19.57	female	China	no	IlluminaHiSeq	ERR2855849	b2	ERZ19661926	Yes
SAMEA4968203	schizofrenia	schizofrenia	ZhuF_2020	32235826	18.26	female	China	no	IlluminaHiSeq	ERR2855850	b2	ERZ19694440	Yes
SAMEA4968220	schizofrenia	schizofrenia	ZhuF_2020	32235826	20.32	female	China	no	IlluminaHiSeq	ERR2855853	b2	ERZ19656675	Yes
SAMEA4968250	schizofrenia	schizofrenia	ZhuF_2020	32235826	20.2	male	China	no	IlluminaHiSeq	ERR2855854	b2	ERZ19661834	Yes
SAMEA4968262	schizofrenia	schizofrenia	ZhuF_2020	32235826	18.75	female	China	no	IlluminaHiSeq	ERR2855855	b2	ERZ19661639	Yes
SAMEA4968178	healthy	healthy	ZhuF_2020	32235826	23.44	female	China	no	IlluminaHiSeq	ERR2855856	b2	ERZ19650523	Yes
SAMEA4968232	healthy	healthy	ZhuF_2020	32235826	19.44	male	China	no	IlluminaHiSeq	ERR2855857	b2	ERZ19661556	Yes
SAMEA4968174	healthy	healthy	ZhuF_2020	32235826	22.03	female	China	no	IlluminaHiSeq	ERR2855858	b2	ERZ19693052	Yes
SAMEA4968230	schizofrenia	schizofrenia	ZhuF_2020	32235826	18.72	male	China	no	IlluminaHiSeq	ERR2855859	b2	ERZ19695737	Yes
SAMEA4968288	schizofrenia	schizofrenia	ZhuF_2020	32235826	16.94	female	China	no	IlluminaHiSeq	ERR2855860	b2	ERZ19650513	Yes
SAMEA4968173	schizofrenia	schizofrenia	ZhuF_2020	32235826	20.7	male	China	no	IlluminaHiSeq	ERR2855861	b2	ERZ19694335	Yes
SAMEA4968136	schizofrenia	schizofrenia	ZhuF_2020	32235826	19.47	male	China	no	IlluminaHiSeq	ERR2855862	b2	ERZ19693458	Yes
SAMEA4968272	healthy	healthy	ZhuF_2020	32235826	24.03	female	China	no	IlluminaHiSeq	ERR2855864	b2	ERZ19693064	Yes
SAMEA4968169	schizofrenia	schizofrenia	ZhuF_2020	32235826	23.18	male	China	no	IlluminaHiSeq	ERR2855865	b2	ERZ19695584	Yes
SAMEA4968138	healthy	healthy	ZhuF_2020	32235826	19.47	female	China	no	IlluminaHiSeq	ERR2855866	b2	ERZ19693090	Yes
SAMEA4968121	healthy	healthy	ZhuF_2020	32235826	23.53	male	China	no	IlluminaHiSeq	ERR2855868	b2	ERZ19661901	Yes
SAMEA4968207	schizofrenia	schizofrenia	ZhuF_2020	32235826	19.05	female	China	no	IlluminaHiSeq	ERR2855869	b2	ERZ19661576	Yes
SAMEA4968228	healthy	healthy	ZhuF_2020	32235826	22.23	male	China	no	IlluminaHiSeq	ERR2855872	b2	ERZ19693072	No, sample excluded
SAMEA4968186	healthy	healthy	ZhuF_2020	32235826	19.2	female	China	no	IlluminaHiSeq	ERR2855873	b2	ERZ19693284	Yes
SAMEA4968122	schizofrenia	schizofrenia	ZhuF_2020	32235826	21.34	male	China	no	IlluminaHiSeq	ERR2855874	b2	ERZ19650527	Yes
SAMEA4968179	healthy	healthy	ZhuF_2020	32235826	23.84	male	China	no	IlluminaHiSeq	ERR2855875	b2	ERZ19694262	Yes
SAMEA4968196	schizofrenia	schizofrenia	ZhuF_2020	32235826	16.69	female	China	no	IlluminaHiSeq	ERR2855876	b2	ERZ19693514	Yes
SAMEA4968244	schizofrenia	schizofrenia	ZhuF_2020	32235826	18.96	female	China	no	IlluminaHiSeq	ERR2855878	b2	ERZ19662131	Yes
SAMEA4968199	schizofrenia	schizofrenia	ZhuF_2020	32235826	23.44	female	China	no	IlluminaHiSeq	ERR2855879	b2	ERZ19655511	Yes
SAMEA4968205	healthy	healthy	ZhuF_2020	32235826	21.72	female	China	no	IlluminaHiSeq	ERR2855880	b2	ERZ19661118	Yes
SAMEA4968127	schizofrenia	schizofrenia	ZhuF_2020	32235826	23.04	male	China	no	IlluminaHiSeq	ERR2855881	b2	ERZ19697430	Yes
SAMEA4968162	schizofrenia	schizofrenia	ZhuF_2020	32235826	16.73	male	China	no	IlluminaHiSeq	ERR2855883	b2	ERZ19661638	Yes
SAMEA4968154	schizofrenia	schizofrenia	ZhuF_2020	32235826	24.21	male	China	no	IlluminaHiSeq	ERR2855884	b2	ERZ19660341	No, sample excluded
SAMEA4968279	schizofrenia	schizofrenia	ZhuF_2020	32235826	24.22	male	China	no	IlluminaHiSeq	ERR2855885	b2	ERZ19650294	Yes
SAMEA4968210	healthy	healthy	ZhuF_2020	32235826	19.63	female	China	no	IlluminaHiSeq	ERR2855886	b2	ERZ19695506	Yes
SAMEA4968259	healthy	healthy	ZhuF_2020	32235826	19.72	female	China	no	IlluminaHiSeq	ERR2855887	b2	ERZ19694608	Yes
SAMEA4968171	healthy	healthy	ZhuF_2020	32235826	22.6	male	China	no	IlluminaHiSeq	ERR2855889	b2	ERZ19650312	Yes
SAMEA4968218	schizofrenia	schizofrenia	ZhuF_2020	32235826	19.72	male	China	no	IlluminaHiSeq	ERR2855890	b2	ERZ19660174	Yes
SAMEA4968271	healthy	healthy	ZhuF_2020	32235826	21.8	male	China	no	IlluminaHiSeq	ERR2855891	b2	ERZ19696463	Yes
SAMEA4968180	schizofrenia	schizofrenia	ZhuF_2020	32235826	20.37	male	China	no	IlluminaHiSeq	ERR2855892	b2	ERZ19653682	Yes
SAMEA4968119	schizofrenia	schizofrenia	ZhuF_2020	32235826	20.24	male	China	no	IlluminaHiSeq	ERR2855893	b2	ERZ19694628	Yes
SAMEA4968251	schizofrenia	schizofrenia	ZhuF_2020	32235826	18.67	female	China	no	IlluminaHiSeq	ERR2855894	b2	ERZ19661300	Yes
SAMEA4968278	schizofrenia	schizofrenia	ZhuF_2020	32235826	16.02	male	China	no	IlluminaHiSeq	ERR2855895	b2	ERZ19697351	Yes
SAMEA4968264	healthy	healthy	ZhuF_2020	32235826	22.07	female	China	no	IlluminaHiSeq	ERR2855896	b2	ERZ19661889	Yes
SAMEA4968241	healthy	healthy	ZhuF_2020	32235826	21.22	male	China	no	IlluminaHiSeq	ERR2855897	b2	ERZ19663254	Yes
SAMEA4968243	healthy	healthy	ZhuF_2020	32235826	21.08	female	China	no	IlluminaHiSeq	ERR2855898	b2	ERZ19693262	Yes
SAMEA4968150	healthy	healthy	ZhuF_2020	32235826	21.67	male	China	no	IlluminaHiSeq	ERR2855899	b2	ERZ19693155	Yes
SAMEA4968188	schizofrenia	schizofrenia	ZhuF_2020	32235826	21.45	male	China	no	IlluminaHiSeq	ERR2855900	b2	ERZ19693875	Yes
SAMEA4968234	healthy	healthy	ZhuF_2020	32235826	20.45	female	China	no	IlluminaHiSeq	ERR2855901	b2	ERZ19661001	Yes
SAMEA4968236	schizofrenia	schizofrenia	ZhuF_2020	32235826	18.65	female	China	no	IlluminaHiSeq	ERR2855902	b2	ERZ19649377	Yes
SAMEA4968209	healthy	healthy	ZhuF_2020	32235826	19.88	male	China	no	IlluminaHiSeq	ERR2855903	b2	ERZ19638415	Yes
SAMEA4968235	healthy	healthy	ZhuF_2020	32235826	19.53	female	China	no	IlluminaHiSeq	ERR2855904	b2	ERZ19692848	Yes
SAMEA4968287	schizofrenia	schizofrenia	ZhuF_2020	32235826	22.32	male	China	no	IlluminaHiSeq	ERR2855906	b2	ERZ19635146	No, sample excluded
SAMEA4968165	healthy	healthy	ZhuF_2020	32235826	22.86	male	China	no	IlluminaHiSeq	ERR2855907	b2	ERZ19635811	Yes
SAMEA4968237	healthy	healthy	ZhuF_2020	32235826	21.6	male	China	no	IlluminaHiSeq	ERR2855908	b2	ERZ19692967	No, sample excluded
SAMEA4968212	schizofrenia	schizofrenia	ZhuF_2020	32235826	20.43	female	China	no	IlluminaHiSeq	ERR2855909	b2	ERZ19662387	Yes
SAMEA4968267	schizofrenia	schizofrenia	ZhuF_2020	32235826	22.49	male	China	no	IlluminaHiSeq	ERR2855910	b2	ERZ19692851	Yes
SAMEA4968190	schizofrenia	schizofrenia	ZhuF_2020	32235826	22.66	female	China	no	IlluminaHiSeq	ERR2855911	b2	ERZ19697280	Yes
SAMEA4968158	healthy	healthy	ZhuF_2020	32235826	18.67	female	China	no	IlluminaHiSeq	ERR2855912	b2	ERZ19635160	Yes
SAMEA4968284	healthy	healthy	ZhuF_2020	32235826	19.53	male	China	no	IlluminaHiSeq	ERR2855913	b2	ERZ19635783	Yes
SAMEA4968200	healthy	healthy	ZhuF_2020	32235826	19.53	female	China	no	IlluminaHiSeq	ERR2855914	b2	ERZ19693865	Yes
SAMEA4968141	schizofrenia	schizofrenia	ZhuF_2020	32235826	21.8	male	China	no	IlluminaHiSeq	ERR2855915	b2	ERZ19661052	Yes
SAMEA4968204	schizofrenia	schizofrenia	ZhuF_2020	32235826	22.15	male	China	no	IlluminaHiSeq	ERR2855916	b2	ERZ19649308	Yes
SAMEA4968229	schizofrenia	schizofrenia	ZhuF_2020	32235826	22.95	female	China	no	IlluminaHiSeq	ERR2855917	b2	ERZ19638490	Yes
SAMEA4968275	schizofrenia	schizofrenia	ZhuF_2020	32235826	18.07	male	China	no	IlluminaHiSeq	ERR2855918	b2	ERZ19649244	Yes
SAMEA4968176	schizofrenia	schizofrenia	ZhuF_2020	32235826	21.26	male	China	no	IlluminaHiSeq	ERR2855919	b2	ERZ19649709	Yes
SAMEA4968160	schizofrenia	schizofrenia	ZhuF_2020	32235826	17.69	male	China	no	IlluminaHiSeq	ERR2855920	b2	ERZ19692956	No, sample excluded
SAMEA4968185	schizofrenia	schizofrenia	ZhuF_2020	32235826	23.92	female	China	no	IlluminaHiSeq	ERR2855922	b2	ERZ19692831	Yes
SAMEA4968289	schizofrenia	schizofrenia	ZhuF_2020	32235826	25.91	female	China	no	IlluminaHiSeq	ERR2855923	b2	ERZ19651506	Yes
SAMEA4968215	schizofrenia	schizofrenia	ZhuF_2020	32235826	23.39	male	China	no	IlluminaHiSeq	ERR2855925	b2	ERZ19649810	Yes
SAMEA4968226	healthy	healthy	ZhuF_2020	32235826	22.43	female	China	no	IlluminaHiSeq	ERR2855926	b2	ERZ19649516	Yes
SAMEA4968216	schizofrenia	schizofrenia	ZhuF_2020	32235826	19.83	male	China	no	IlluminaHiSeq	ERR2855927	b2	ERZ19661231	Yes
SAMEA4968274	schizofrenia	schizofrenia	ZhuF_2020	32235826	24.17	female	China	no	IlluminaHiSeq	ERR2855928	b2	ERZ19651543	Yes
SAMEA4968132	schizofrenia	schizofrenia	ZhuF_2020	32235826	19.83	female	China	no	IlluminaHiSeq	ERR2855930	b2	ERZ19695190	Yes
SAMEA4968225	schizofrenia	schizofrenia	ZhuF_2020	32235826	20.2	female	China	no	IlluminaHiSeq	ERR2855931	b2	ERZ19649848	Yes
SAMEA4968214	healthy	healthy	ZhuF_2020	32235826	20.2	female	China	no	IlluminaHiSeq	ERR2855932	b2	ERZ19649437	Yes
SAMEA4968257	healthy	healthy	ZhuF_2020	32235826	23.66	male	China	no	IlluminaHiSeq	ERR2855934	b2	ERZ19692964	Yes
SAMEA4968258	healthy	healthy	ZhuF_2020	32235826	19.83	female	China	no	IlluminaHiSeq	ERR2855935	b2	ERZ19692921	Yes
SAMEA4968239	healthy	healthy	ZhuF_2020	32235826	21.22	female	China	no	IlluminaHiSeq	ERR2855936	b2	ERZ19651070	Yes
SAMEA4968144	schizofrenia	schizofrenia	ZhuF_2020	32235826	19.53	male	China	no	IlluminaHiSeq	ERR2855937	b2	ERZ19692864	Yes
SAMEA4968240	schizofrenia	schizofrenia	ZhuF_2020	32235826	22.03	female	China	no	IlluminaHiSeq	ERR2855938	b2	ERZ19692830	Yes
SAMEA4968245	healthy	healthy	ZhuF_2020	32235826	21.09	female	China	no	IlluminaHiSeq	ERR2855939	b2	ERZ19697440	Yes
SAMEA4968161	healthy	healthy	ZhuF_2020	32235826	21.77	male	China	no	IlluminaHiSeq	ERR2855940	b2	ERZ19665986	Yes
SAMEA4968249	healthy	healthy	ZhuF_2020	32235826	21.8	male	China	no	IlluminaHiSeq	ERR2855941	b2	ERZ19664695	Yes
SAMEA4968147	healthy	healthy	ZhuF_2020	32235826	20.72	male	China	no	IlluminaHiSeq	ERR2855942	b2	ERZ19694778	Yes
SAMEA4968193	healthy	healthy	ZhuF_2020	32235826	20.43	female	China	no	IlluminaHiSeq	ERR2855944	b2	ERZ19662925	Yes
SAMEA4968153	healthy	healthy	ZhuF_2020	32235826	22.39	male	China	no	IlluminaHiSeq	ERR2855945	b2	ERZ19664719	Yes
SAMEA4968266	healthy	healthy	ZhuF_2020	32235826	20.83	female	China	no	IlluminaHiSeq	ERR2855946	b2	ERZ19663901	Yes
SAMEA4968270	schizofrenia	schizofrenia	ZhuF_2020	32235826	19.26	male	China	no	IlluminaHiSeq	ERR2855947	b2	ERZ19693032	Yes
SAMEA4968135	healthy	healthy	ZhuF_2020	32235826	21.13	male	China	no	IlluminaHiSeq	ERR2855948	b2	ERZ19693054	Yes
SAMEA4968285	schizofrenia	schizofrenia	ZhuF_2020	32235826	21.97	male	China	no	IlluminaHiSeq	ERR2855949	b2	ERZ19637524	Yes
SAMEA4968281	schizofrenia	schizofrenia	ZhuF_2020	32235826	19.5	female	China	no	IlluminaHiSeq	ERR2855950	b2	ERZ19663012	Yes
SAMEA4968163	healthy	healthy	ZhuF_2020	32235826	24	male	China	no	IlluminaHiSeq	ERR2855951	b2	ERZ19664606	Yes
SAMEA4968224	schizofrenia	schizofrenia	ZhuF_2020	32235826	22.43	female	China	no	IlluminaHiSeq	ERR2855952	b2	ERZ19693080	Yes
SAMEA4968211	healthy	healthy	ZhuF_2020	32235826	20.7	female	China	no	IlluminaHiSeq	ERR2855953	b2	ERZ19663619	Yes
SAMEA4968177	schizofrenia	schizofrenia	ZhuF_2020	32235826	18.03	female	China	no	IlluminaHiSeq	ERR2855954	b2	ERZ19665955	Yes
SAMEA4968166	healthy	healthy	ZhuF_2020	32235826	19.75	male	China	no	IlluminaHiSeq	ERR2855955	b2	ERZ19664735	Yes
SAMEA4968252	schizofrenia	schizofrenia	ZhuF_2020	32235826	23.31	female	China	no	IlluminaHiSeq	ERR2855956	b2	ERZ19694643	Yes

## Sheet: S. Data 2
Supplementary Data 2. 955 species-level metagenome-assembled genomes and their taxonomic classification.
The list contains one representative MAG per species, defined at 95% ANI.
MAG ID	ENA analysis accession ID	Taxonomy
S370C300.b1	ERZ20332222	d__Archaea;p__Methanobacteriota;c__Methanobacteria;o__Methanobacteriales;f__Methanobacteriaceae;g__Methanobrevibacter_A;s__Methanobrevibacter_A_smithii
S617C13.b2	ERZ20927348	d__Archaea;p__Methanobacteriota;c__Methanobacteria;o__Methanobacteriales;f__Methanobacteriaceae;g__Methanobrevibacter_A;s__Methanobrevibacter_A_smithii_A
S542C11529.b1	ERZ20925629	d__Archaea;p__Thermoplasmatota;c__Thermoplasmata;o__Methanomassiliicoccales;f__Methanomethylophilaceae;g__Methanomethylophilus;s__Methanomethylophilus_alvus
S399C6798.b2	ERZ20456316	d__Archaea;p__Thermoplasmatota;c__Thermoplasmata;o__Methanomassiliicoccales;f__Methanomethylophilaceae;g__MX-02;s__MX-02_sp006954405
S627C36184.b2	ERZ20417628	d__Archaea;p__Thermoplasmatota;c__Thermoplasmata;o__Methanomassiliicoccales;f__Methanomethylophilaceae;g__UBA71;s__
S194C1551.b1	ERZ20916638	d__Archaea;p__Thermoplasmatota;c__Thermoplasmata;o__Methanomassiliicoccales;f__Methanomethylophilaceae;g__UBA71;s__UBA71_sp006954465
S1077C9770.b2	ERZ20916513	d__Bacteria;p__Actinobacteriota;c__Actinomycetia;o__Actinomycetales;f__Actinomycetaceae;g__Pauljensenia;s__Pauljensenia_turicensis
S1049C1176.b2	ERZ20916494	d__Bacteria;p__Actinobacteriota;c__Actinomycetia;o__Actinomycetales;f__Actinomycetaceae;g__Peptidiphaga;s__
S110C110250.b2	ERZ20450946	d__Bacteria;p__Actinobacteriota;c__Actinomycetia;o__Actinomycetales;f__Bifidobacteriaceae;g__Alloscardovia;s__Alloscardovia_omnicolens
S633C81.b2	ERZ20452636	d__Bacteria;p__Actinobacteriota;c__Actinomycetia;o__Actinomycetales;f__Bifidobacteriaceae;g__Bifidobacterium;s__Bifidobacterium_adolescentis
S618C1279.b2	ERZ20927543	d__Bacteria;p__Actinobacteriota;c__Actinomycetia;o__Actinomycetales;f__Bifidobacteriaceae;g__Bifidobacterium;s__Bifidobacterium_animalis
S161C266.b1	ERZ20916611	d__Bacteria;p__Actinobacteriota;c__Actinomycetia;o__Actinomycetales;f__Bifidobacteriaceae;g__Bifidobacterium;s__Bifidobacterium_bifidum
S502C2237.b2	ERZ20924352	d__Bacteria;p__Actinobacteriota;c__Actinomycetia;o__Actinomycetales;f__Bifidobacteriaceae;g__Bifidobacterium;s__Bifidobacterium_breve
S885C1473.b2	ERZ20938871	d__Bacteria;p__Actinobacteriota;c__Actinomycetia;o__Actinomycetales;f__Bifidobacteriaceae;g__Bifidobacterium;s__Bifidobacterium_catenulatum
S253C210.b1	ERZ20456313	d__Bacteria;p__Actinobacteriota;c__Actinomycetia;o__Actinomycetales;f__Bifidobacteriaceae;g__Bifidobacterium;s__Bifidobacterium_dentium
S327C11961.b2	ERZ20420007	d__Bacteria;p__Actinobacteriota;c__Actinomycetia;o__Actinomycetales;f__Bifidobacteriaceae;g__Bifidobacterium;s__Bifidobacterium_gallinarum
S440C2756.b2	ERZ20922996	d__Bacteria;p__Actinobacteriota;c__Actinomycetia;o__Actinomycetales;f__Bifidobacteriaceae;g__Bifidobacterium;s__Bifidobacterium_globosum
S393C109.b1	ERZ20455795	d__Bacteria;p__Actinobacteriota;c__Actinomycetia;o__Actinomycetales;f__Bifidobacteriaceae;g__Bifidobacterium;s__Bifidobacterium_longum
S449C65.b2	ERZ20923084	d__Bacteria;p__Actinobacteriota;c__Actinomycetia;o__Actinomycetales;f__Bifidobacteriaceae;g__Bifidobacterium;s__Bifidobacterium_pseudocatenulatum
S1056C81.b2	ERZ20916501	d__Bacteria;p__Actinobacteriota;c__Actinomycetia;o__Actinomycetales;f__Bifidobacteriaceae;g__Bifidobacterium;s__Bifidobacterium_ruminantium
S1133C65.b2	ERZ20916554	d__Bacteria;p__Actinobacteriota;c__Actinomycetia;o__Actinomycetales;f__Bifidobacteriaceae;g__Bifidobacterium;s__Bifidobacterium_sp002742445
S398C3696.b2	ERZ20920337	d__Bacteria;p__Actinobacteriota;c__Coriobacteriia;o__Coriobacteriales;f__Atopobiaceae;g__Atopobium;s__Atopobium_minutum
S949C230.b2	ERZ20940534	d__Bacteria;p__Actinobacteriota;c__Coriobacteriia;o__Coriobacteriales;f__Atopobiaceae;g__Olsenella_B;s__Olsenella_B_sp000752675
S636C1226.b2	ERZ20928489	d__Bacteria;p__Actinobacteriota;c__Coriobacteriia;o__Coriobacteriales;f__Atopobiaceae;g__Olsenella;s__Olsenella_sp900538935
S1118C5983.b2	ERZ20916537	d__Bacteria;p__Actinobacteriota;c__Coriobacteriia;o__Coriobacteriales;f__Atopobiaceae;g__Parolsenella;s__Parolsenella_massiliensis
S1090C749.b2	ERZ20388450	d__Bacteria;p__Actinobacteriota;c__Coriobacteriia;o__Coriobacteriales;f__Coriobacteriaceae;g__Collinsella;s__
S1098C749.b2	ERZ20916523	d__Bacteria;p__Actinobacteriota;c__Coriobacteriia;o__Coriobacteriales;f__Coriobacteriaceae;g__Collinsella;s__
S1107C749.b2	ERZ20916529	d__Bacteria;p__Actinobacteriota;c__Coriobacteriia;o__Coriobacteriales;f__Coriobacteriaceae;g__Collinsella;s__
S1128C749.b2	ERZ20916545	d__Bacteria;p__Actinobacteriota;c__Coriobacteriia;o__Coriobacteriales;f__Coriobacteriaceae;g__Collinsella;s__
S1135C749.b2	ERZ20916556	d__Bacteria;p__Actinobacteriota;c__Coriobacteriia;o__Coriobacteriales;f__Coriobacteriaceae;g__Collinsella;s__
S124C749.b2	ERZ20960301	d__Bacteria;p__Actinobacteriota;c__Coriobacteriia;o__Coriobacteriales;f__Coriobacteriaceae;g__Collinsella;s__
S419C749.b2	ERZ20443772	d__Bacteria;p__Actinobacteriota;c__Coriobacteriia;o__Coriobacteriales;f__Coriobacteriaceae;g__Collinsella;s__
S50C749.b2	ERZ20924778	d__Bacteria;p__Actinobacteriota;c__Coriobacteriia;o__Coriobacteriales;f__Coriobacteriaceae;g__Collinsella;s__
S545C749.b2	ERZ20925785	d__Bacteria;p__Actinobacteriota;c__Coriobacteriia;o__Coriobacteriales;f__Coriobacteriaceae;g__Collinsella;s__
S635C749.b2	ERZ20928451	d__Bacteria;p__Actinobacteriota;c__Coriobacteriia;o__Coriobacteriales;f__Coriobacteriaceae;g__Collinsella;s__
S618C749.b2	ERZ20927578	d__Bacteria;p__Actinobacteriota;c__Coriobacteriia;o__Coriobacteriales;f__Coriobacteriaceae;g__Collinsella;s__Collinsella_aerofaciens_F
S176C94.b1	ERZ20916622	d__Bacteria;p__Actinobacteriota;c__Coriobacteriia;o__Coriobacteriales;f__Coriobacteriaceae;g__Collinsella;s__Collinsella_intestinalis
S160C1228.b1	ERZ20916609	d__Bacteria;p__Actinobacteriota;c__Coriobacteriia;o__Coriobacteriales;f__Coriobacteriaceae;g__Collinsella;s__Collinsella_sp002232035
S391C5986.b1	ERZ20919813	d__Bacteria;p__Actinobacteriota;c__Coriobacteriia;o__Coriobacteriales;f__Coriobacteriaceae;g__Collinsella;s__Collinsella_sp002391315
S371C749.b2	ERZ20348746	d__Bacteria;p__Actinobacteriota;c__Coriobacteriia;o__Coriobacteriales;f__Coriobacteriaceae;g__Collinsella;s__Collinsella_sp003466125
S102C8068.b1	ERZ20916484	d__Bacteria;p__Actinobacteriota;c__Coriobacteriia;o__Coriobacteriales;f__Coriobacteriaceae;g__Collinsella;s__Collinsella_sp003479805
S307C34973.b2	ERZ20917353	d__Bacteria;p__Actinobacteriota;c__Coriobacteriia;o__Coriobacteriales;f__Coriobacteriaceae;g__Collinsella;s__Collinsella_sp900540845
S1131C749.b2	ERZ20916550	d__Bacteria;p__Actinobacteriota;c__Coriobacteriia;o__Coriobacteriales;f__Coriobacteriaceae;g__Collinsella;s__Collinsella_sp900542825
S257C1228.b1	ERZ20373576	d__Bacteria;p__Actinobacteriota;c__Coriobacteriia;o__Coriobacteriales;f__Coriobacteriaceae;g__Collinsella;s__Collinsella_sp900756765
S321C1228.b1	ERZ20389339	d__Bacteria;p__Actinobacteriota;c__Coriobacteriia;o__Coriobacteriales;f__Coriobacteriaceae;g__Collinsella;s__Collinsella_sp900757495
S827C749.b2	ERZ20936565	d__Bacteria;p__Actinobacteriota;c__Coriobacteriia;o__Coriobacteriales;f__Coriobacteriaceae;g__Collinsella;s__Collinsella_sp900758475
S397C749.b2	ERZ20430068	d__Bacteria;p__Actinobacteriota;c__Coriobacteriia;o__Coriobacteriales;f__Coriobacteriaceae;g__Collinsella;s__Collinsella_sp902362275
S847C2640.b2	ERZ20393453	d__Bacteria;p__Actinobacteriota;c__Coriobacteriia;o__Coriobacteriales;f__Coriobacteriaceae;g__Collinsella;s__Collinsella_stercoris
S975C1229.b2	ERZ20941076	d__Bacteria;p__Actinobacteriota;c__Coriobacteriia;o__Coriobacteriales;f__Coriobacteriaceae;g__Collinsella;s__Collinsella_tanakaei
S323C4672.b2	ERZ20918584	d__Bacteria;p__Actinobacteriota;c__Coriobacteriia;o__Coriobacteriales;f__Coriobacteriaceae;g__Enorma;s__Enorma_massiliensis
S427C939.b1	ERZ20922629	d__Bacteria;p__Actinobacteriota;c__Coriobacteriia;o__Coriobacteriales;f__Eggerthellaceae;g__Adlercreutzia;s__Adlercreutzia_celatus_A
S400C5835.b1	ERZ20920612	d__Bacteria;p__Actinobacteriota;c__Coriobacteriia;o__Coriobacteriales;f__Eggerthellaceae;g__CAG-1427;s__CAG-1427_sp000434775
S234C627.b1	ERZ20916677	d__Bacteria;p__Actinobacteriota;c__Coriobacteriia;o__Coriobacteriales;f__Eggerthellaceae;g__CAG-1427;s__CAG-1427_sp000435475
S389C926.b1	ERZ20919597	d__Bacteria;p__Actinobacteriota;c__Coriobacteriia;o__Coriobacteriales;f__Eggerthellaceae;g__CAG-1427;s__CAG-1427_sp000435675
S385C665.b1	ERZ20960334	d__Bacteria;p__Actinobacteriota;c__Coriobacteriia;o__Coriobacteriales;f__Eggerthellaceae;g__CAG-1427;s__CAG-1427_sp000436075
S1095C2029.b2	ERZ20916522	d__Bacteria;p__Actinobacteriota;c__Coriobacteriia;o__Coriobacteriales;f__Eggerthellaceae;g__CAG-1427;s__CAG-1427_sp900544455
S403C13031.b2	ERZ20921082	d__Bacteria;p__Actinobacteriota;c__Coriobacteriia;o__Coriobacteriales;f__Eggerthellaceae;g__CAG-1427;s__CAG-1427_sp900753095
S122C171.b1	ERZ20509448	d__Bacteria;p__Actinobacteriota;c__Coriobacteriia;o__Coriobacteriales;f__Eggerthellaceae;g__Eggerthella;s__Eggerthella_lenta
S1077C830.b2	ERZ20916512	d__Bacteria;p__Actinobacteriota;c__Coriobacteriia;o__Coriobacteriales;f__Eggerthellaceae;g__Ellagibacter;s__Ellagibacter_isourolithinifaciens
S420C50303.b1	ERZ20922361	d__Bacteria;p__Actinobacteriota;c__Coriobacteriia;o__Coriobacteriales;f__Eggerthellaceae;g__Phoenicibacter;s__Phoenicibacter_congonensis
S1087C3530.b2	ERZ20916520	d__Bacteria;p__Actinobacteriota;c__Coriobacteriia;o__Coriobacteriales;f__Eggerthellaceae;g__Senegalimassilia;s__Senegalimassilia_faecalis
S93C633.b2	ERZ20940367	d__Bacteria;p__Actinobacteriota;c__Coriobacteriia;o__Coriobacteriales;f__Eggerthellaceae;g__Slackia_A;s__Slackia_A_isoflavoniconvertens
S407C427.b1	ERZ20921347	d__Bacteria;p__Actinobacteriota;c__Coriobacteriia;o__Coriobacteriales;f__QAMH01;g__QAMH01;s__QAMH01_sp900544245
S966C419.b2	ERZ20940919	d__Bacteria;p__Bacteroidota;c__Bacteroidia;o__Bacteroidales;f__Bacteroidaceae;g__43-108;s__43-108_sp001915545
S223C8.b1	ERZ20916672	d__Bacteria;p__Bacteroidota;c__Bacteroidia;o__Bacteroidales;f__Bacteroidaceae;g__Bacteroides;s__Bacteroides_caccae
S550C142.b2	ERZ20797487	d__Bacteria;p__Bacteroidota;c__Bacteroidia;o__Bacteroidales;f__Bacteroidaceae;g__Bacteroides;s__Bacteroides_cellulosilyticus
S623C25.b2	ERZ20927802	d__Bacteria;p__Bacteroidota;c__Bacteroidia;o__Bacteroidales;f__Bacteroidaceae;g__Bacteroides;s__Bacteroides_clarus
S180C1477.b1	ERZ20561328	d__Bacteria;p__Bacteroidota;c__Bacteroidia;o__Bacteroidales;f__Bacteroidaceae;g__Bacteroides;s__Bacteroides_congonensis
S56C40.b2	ERZ20357151	d__Bacteria;p__Bacteroidota;c__Bacteroidia;o__Bacteroidales;f__Bacteroidaceae;g__Bacteroides;s__Bacteroides_eggerthii
S462C195.b1	ERZ20923362	d__Bacteria;p__Bacteroidota;c__Bacteroidia;o__Bacteroidales;f__Bacteroidaceae;g__Bacteroides;s__Bacteroides_faecis
S827C501.b2	ERZ20936444	d__Bacteria;p__Bacteroidota;c__Bacteroidia;o__Bacteroidales;f__Bacteroidaceae;g__Bacteroides;s__Bacteroides_finegoldii
S171C570.b2	ERZ20916615	d__Bacteria;p__Bacteroidota;c__Bacteroidia;o__Bacteroidales;f__Bacteroidaceae;g__Bacteroides;s__Bacteroides_fluxus
S97C26.b2	ERZ20348471	d__Bacteria;p__Bacteroidota;c__Bacteroidia;o__Bacteroidales;f__Bacteroidaceae;g__Bacteroides;s__Bacteroides_fragilis
S515C180.b2	ERZ20332576	d__Bacteria;p__Bacteroidota;c__Bacteroidia;o__Bacteroidales;f__Bacteroidaceae;g__Bacteroides;s__Bacteroides_fragilis_A
S494C6191.b1	ERZ20390224	d__Bacteria;p__Bacteroidota;c__Bacteroidia;o__Bacteroidales;f__Bacteroidaceae;g__Bacteroides;s__Bacteroides_graminisolvens
S954C404.b2	ERZ20456331	d__Bacteria;p__Bacteroidota;c__Bacteroidia;o__Bacteroidales;f__Bacteroidaceae;g__Bacteroides;s__Bacteroides_intestinalis
S643C1160.b2	ERZ20929093	d__Bacteria;p__Bacteroidota;c__Bacteroidia;o__Bacteroidales;f__Bacteroidaceae;g__Bacteroides;s__Bacteroides_massiliensis_A
S813C4496.b2	ERZ20798349	d__Bacteria;p__Bacteroidota;c__Bacteroidia;o__Bacteroidales;f__Bacteroidaceae;g__Bacteroides;s__Bacteroides_ndongoniae
S338C168.b2	ERZ20414819	d__Bacteria;p__Bacteroidota;c__Bacteroidia;o__Bacteroidales;f__Bacteroidaceae;g__Bacteroides;s__Bacteroides_nordii
S898C3140.b2	ERZ20429957	d__Bacteria;p__Bacteroidota;c__Bacteroidia;o__Bacteroidales;f__Bacteroidaceae;g__Bacteroides;s__Bacteroides_ovatus
S855C16.b2	ERZ20916917	d__Bacteria;p__Bacteroidota;c__Bacteroidia;o__Bacteroidales;f__Bacteroidaceae;g__Bacteroides;s__Bacteroides_salyersiae
S372C704.b2	ERZ20523309	d__Bacteria;p__Bacteroidota;c__Bacteroidia;o__Bacteroidales;f__Bacteroidaceae;g__Bacteroides;s__Bacteroides_sp003545565
S481C383.b1	ERZ20923844	d__Bacteria;p__Bacteroidota;c__Bacteroidia;o__Bacteroidales;f__Bacteroidaceae;g__Bacteroides;s__Bacteroides_sp900552405
S269C2048.b2	ERZ20916702	d__Bacteria;p__Bacteroidota;c__Bacteroidia;o__Bacteroidales;f__Bacteroidaceae;g__Bacteroides;s__Bacteroides_stercoris
S92C403.b2	ERZ20383859	d__Bacteria;p__Bacteroidota;c__Bacteroidia;o__Bacteroidales;f__Bacteroidaceae;g__Bacteroides;s__Bacteroides_thetaiotaomicron
S908C365.b2	ERZ20526106	d__Bacteria;p__Bacteroidota;c__Bacteroidia;o__Bacteroidales;f__Bacteroidaceae;g__Bacteroides;s__Bacteroides_togonis
S138C777.b1	ERZ20916590	d__Bacteria;p__Bacteroidota;c__Bacteroidia;o__Bacteroidales;f__Bacteroidaceae;g__Bacteroides;s__Bacteroides_uniformis
S36C1787.b2	ERZ20355958	d__Bacteria;p__Bacteroidota;c__Bacteroidia;o__Bacteroidales;f__Bacteroidaceae;g__CAG-462;s__CAG-462_sp900291465
S805C1182.b2	ERZ20935797	d__Bacteria;p__Bacteroidota;c__Bacteroidia;o__Bacteroidales;f__Bacteroidaceae;g__CAG-617;s__CAG-617_sp000438115
S818C395.b2	ERZ20414716	d__Bacteria;p__Bacteroidota;c__Bacteroidia;o__Bacteroidales;f__Bacteroidaceae;g__Paraprevotella;s__Paraprevotella_clara
S736C443.b2	ERZ20934323	d__Bacteria;p__Bacteroidota;c__Bacteroidia;o__Bacteroidales;f__Bacteroidaceae;g__Paraprevotella;s__Paraprevotella_sp003477995
S946C2472.b2	ERZ20358976	d__Bacteria;p__Bacteroidota;c__Bacteroidia;o__Bacteroidales;f__Bacteroidaceae;g__Paraprevotella;s__Paraprevotella_sp900546665
S936C395.b2	ERZ20940207	d__Bacteria;p__Bacteroidota;c__Bacteroidia;o__Bacteroidales;f__Bacteroidaceae;g__Paraprevotella;s__Paraprevotella_xylaniphila
S25C46.b2	ERZ20916694	d__Bacteria;p__Bacteroidota;c__Bacteroidia;o__Bacteroidales;f__Bacteroidaceae;g__Phocaeicola;s__Phocaeicola_coprocola
S91C103.b1	ERZ20939768	d__Bacteria;p__Bacteroidota;c__Bacteroidia;o__Bacteroidales;f__Bacteroidaceae;g__Phocaeicola;s__Phocaeicola_coprophilus
S975C400.b2	ERZ20367039	d__Bacteria;p__Bacteroidota;c__Bacteroidia;o__Bacteroidales;f__Bacteroidaceae;g__Phocaeicola;s__Phocaeicola_dorei
S749C937.b2	ERZ20934458	d__Bacteria;p__Bacteroidota;c__Bacteroidia;o__Bacteroidales;f__Bacteroidaceae;g__Phocaeicola;s__Phocaeicola_plebeius
S880C852.b2	ERZ20522323	d__Bacteria;p__Bacteroidota;c__Bacteroidia;o__Bacteroidales;f__Bacteroidaceae;g__Phocaeicola;s__Phocaeicola_plebeius_A
S584C687.b2	ERZ20926802	d__Bacteria;p__Bacteroidota;c__Bacteroidia;o__Bacteroidales;f__Bacteroidaceae;g__Phocaeicola;s__Phocaeicola_sp000432735
S446C619.b1	ERZ20923043	d__Bacteria;p__Bacteroidota;c__Bacteroidia;o__Bacteroidales;f__Bacteroidaceae;g__Phocaeicola;s__Phocaeicola_sp000434735
S650C1728.b2	ERZ20929442	d__Bacteria;p__Bacteroidota;c__Bacteroidia;o__Bacteroidales;f__Bacteroidaceae;g__Phocaeicola;s__Phocaeicola_sp002161565
S619C2566.b2	ERZ20927668	d__Bacteria;p__Bacteroidota;c__Bacteroidia;o__Bacteroidales;f__Bacteroidaceae;g__Phocaeicola;s__Phocaeicola_sp900066455
S401C750.b2	ERZ20350624	d__Bacteria;p__Bacteroidota;c__Bacteroidia;o__Bacteroidales;f__Bacteroidaceae;g__Phocaeicola;s__Phocaeicola_sp900540105
S732C604.b2	ERZ20934274	d__Bacteria;p__Bacteroidota;c__Bacteroidia;o__Bacteroidales;f__Bacteroidaceae;g__Phocaeicola;s__Phocaeicola_sp900541515
S922C1126.b2	ERZ20940055	d__Bacteria;p__Bacteroidota;c__Bacteroidia;o__Bacteroidales;f__Bacteroidaceae;g__Phocaeicola;s__Phocaeicola_sp900542985
S285C141.b1	ERZ20916720	d__Bacteria;p__Bacteroidota;c__Bacteroidia;o__Bacteroidales;f__Bacteroidaceae;g__Phocaeicola;s__Phocaeicola_sp900554435
S553C2674.b1	ERZ20823057	d__Bacteria;p__Bacteroidota;c__Bacteroidia;o__Bacteroidales;f__Bacteroidaceae;g__Phocaeicola;s__Phocaeicola_sp902388365
S1129C899.b2	ERZ20916546	d__Bacteria;p__Bacteroidota;c__Bacteroidia;o__Bacteroidales;f__Bacteroidaceae;g__Prevotella;s__
S899C667.b2	ERZ20825217	d__Bacteria;p__Bacteroidota;c__Bacteroidia;o__Bacteroidales;f__Bacteroidaceae;g__Prevotella;s__Prevotella_buccae
S57C3106.b2	ERZ20844160	d__Bacteria;p__Bacteroidota;c__Bacteroidia;o__Bacteroidales;f__Bacteroidaceae;g__Prevotella;s__Prevotella_copri_A
S773C9052.b2	ERZ20935110	d__Bacteria;p__Bacteroidota;c__Bacteroidia;o__Bacteroidales;f__Bacteroidaceae;g__Prevotella;s__Prevotella_denticola
S3C1104.b1	ERZ20920567	d__Bacteria;p__Bacteroidota;c__Bacteroidia;o__Bacteroidales;f__Bacteroidaceae;g__Prevotella;s__Prevotella_hominis
S411C8839.b1	ERZ20921665	d__Bacteria;p__Bacteroidota;c__Bacteroidia;o__Bacteroidales;f__Bacteroidaceae;g__Prevotella;s__Prevotella_intermedia
S377C907.b1	ERZ20918699	d__Bacteria;p__Bacteroidota;c__Bacteroidia;o__Bacteroidales;f__Bacteroidaceae;g__Prevotella;s__Prevotella_lascolaii
S765C37303.b2	ERZ20934838	d__Bacteria;p__Bacteroidota;c__Bacteroidia;o__Bacteroidales;f__Bacteroidaceae;g__Prevotella;s__Prevotella_melaninogenica
S120C269.b2	ERZ20797613	d__Bacteria;p__Bacteroidota;c__Bacteroidia;o__Bacteroidales;f__Bacteroidaceae;g__Prevotella;s__Prevotella_pectinovora
S289C614.b1	ERZ20960333	d__Bacteria;p__Bacteroidota;c__Bacteroidia;o__Bacteroidales;f__Bacteroidaceae;g__Prevotella;s__Prevotella_rara
S608C5051.b2	ERZ20926970	d__Bacteria;p__Bacteroidota;c__Bacteroidia;o__Bacteroidales;f__Bacteroidaceae;g__Prevotella;s__Prevotella_sp000431975
S20C602.b1	ERZ20806328	d__Bacteria;p__Bacteroidota;c__Bacteroidia;o__Bacteroidales;f__Bacteroidaceae;g__Prevotella;s__Prevotella_sp000434975
S171C1324.b1	ERZ20387453	d__Bacteria;p__Bacteroidota;c__Bacteroidia;o__Bacteroidales;f__Bacteroidaceae;g__Prevotella;s__Prevotella_sp000435635
S67C103.b2	ERZ20931498	d__Bacteria;p__Bacteroidota;c__Bacteroidia;o__Bacteroidales;f__Bacteroidaceae;g__Prevotella;s__Prevotella_sp000436035
S173C1090.b2	ERZ20514230	d__Bacteria;p__Bacteroidota;c__Bacteroidia;o__Bacteroidales;f__Bacteroidaceae;g__Prevotella;s__Prevotella_sp000436595
S1114C423.b2	ERZ20916534	d__Bacteria;p__Bacteroidota;c__Bacteroidia;o__Bacteroidales;f__Bacteroidaceae;g__Prevotella;s__Prevotella_sp000436915
S681C191.b2	ERZ20448280	d__Bacteria;p__Bacteroidota;c__Bacteroidia;o__Bacteroidales;f__Bacteroidaceae;g__Prevotella;s__Prevotella_sp002251385
S871C120.b2	ERZ20452786	d__Bacteria;p__Bacteroidota;c__Bacteroidia;o__Bacteroidales;f__Bacteroidaceae;g__Prevotella;s__Prevotella_sp002265625
S1070C618.b2	ERZ20916510	d__Bacteria;p__Bacteroidota;c__Bacteroidia;o__Bacteroidales;f__Bacteroidaceae;g__Prevotella;s__Prevotella_sp002299635
S189C876.b1	ERZ20916630	d__Bacteria;p__Bacteroidota;c__Bacteroidia;o__Bacteroidales;f__Bacteroidaceae;g__Prevotella;s__Prevotella_sp002300055
S381C189.b2	ERZ20918885	d__Bacteria;p__Bacteroidota;c__Bacteroidia;o__Bacteroidales;f__Bacteroidaceae;g__Prevotella;s__Prevotella_sp003447235
S101C123.b2	ERZ20916476	d__Bacteria;p__Bacteroidota;c__Bacteroidia;o__Bacteroidales;f__Bacteroidaceae;g__Prevotella;s__Prevotella_sp900290275
S478C49.b2	ERZ20923708	d__Bacteria;p__Bacteroidota;c__Bacteroidia;o__Bacteroidales;f__Bacteroidaceae;g__Prevotella;s__Prevotella_sp900313215
S440C1316.b2	ERZ20922959	d__Bacteria;p__Bacteroidota;c__Bacteroidia;o__Bacteroidales;f__Bacteroidaceae;g__Prevotella;s__Prevotella_sp900540375
S949C700.b2	ERZ20677251	d__Bacteria;p__Bacteroidota;c__Bacteroidia;o__Bacteroidales;f__Bacteroidaceae;g__Prevotella;s__Prevotella_sp900540415
S229C16242.b2	ERZ20369734	d__Bacteria;p__Bacteroidota;c__Bacteroidia;o__Bacteroidales;f__Bacteroidaceae;g__Prevotella;s__Prevotella_sp900543585
S137C468.b1	ERZ20916589	d__Bacteria;p__Bacteroidota;c__Bacteroidia;o__Bacteroidales;f__Bacteroidaceae;g__Prevotella;s__Prevotella_sp900543975
S24C5404.b1	ERZ20389466	d__Bacteria;p__Bacteroidota;c__Bacteroidia;o__Bacteroidales;f__Bacteroidaceae;g__Prevotella;s__Prevotella_sp900544495
S41C1711.b2	ERZ20560154	d__Bacteria;p__Bacteroidota;c__Bacteroidia;o__Bacteroidales;f__Bacteroidaceae;g__Prevotella;s__Prevotella_sp900546535
S120C566.b2	ERZ20390436	d__Bacteria;p__Bacteroidota;c__Bacteroidia;o__Bacteroidales;f__Bacteroidaceae;g__Prevotella;s__Prevotella_sp900548535
S113C967.b2	ERZ20524355	d__Bacteria;p__Bacteroidota;c__Bacteroidia;o__Bacteroidales;f__Bacteroidaceae;g__Prevotella;s__Prevotella_sp900548745
S308C5742.b1	ERZ20918068	d__Bacteria;p__Bacteroidota;c__Bacteroidia;o__Bacteroidales;f__Bacteroidaceae;g__Prevotella;s__Prevotella_sp900552515
S1021C23156.b2	ERZ20522681	d__Bacteria;p__Bacteroidota;c__Bacteroidia;o__Bacteroidales;f__Bacteroidaceae;g__Prevotella;s__Prevotella_sp900554045
S394C1057.b2	ERZ20856599	d__Bacteria;p__Bacteroidota;c__Bacteroidia;o__Bacteroidales;f__Bacteroidaceae;g__Prevotella;s__Prevotella_sp900554695
S541C3158.b2	ERZ20806838	d__Bacteria;p__Bacteroidota;c__Bacteroidia;o__Bacteroidales;f__Bacteroidaceae;g__Prevotella;s__Prevotella_sp900557255
S431C386.b2	ERZ20528955	d__Bacteria;p__Bacteroidota;c__Bacteroidia;o__Bacteroidales;f__Bacteroidaceae;g__Prevotella;s__Prevotella_stercorea
S75C1614.b1	ERZ20523955	d__Bacteria;p__Bacteroidota;c__Bacteroidia;o__Bacteroidales;f__Bacteroidaceae;g__Prevotellamassilia;s__Prevotellamassilia_sp000437675
S486C73.b2	ERZ20448258	d__Bacteria;p__Bacteroidota;c__Bacteroidia;o__Bacteroidales;f__Bacteroidaceae;g__Prevotellamassilia;s__Prevotellamassilia_sp900539625
S790C42.b2	ERZ20343889	d__Bacteria;p__Bacteroidota;c__Bacteroidia;o__Bacteroidales;f__Bacteroidaceae;g__Prevotellamassilia;s__Prevotellamassilia_sp900540885
S221C546.b1	ERZ20916670	d__Bacteria;p__Bacteroidota;c__Bacteroidia;o__Bacteroidales;f__Bacteroidaceae;g__Prevotellamassilia;s__Prevotellamassilia_sp900541575
S149C623.b1	ERZ20916599	d__Bacteria;p__Bacteroidota;c__Bacteroidia;o__Bacteroidales;f__Bacteroidaceae;g__Prevotellamassilia;s__Prevotellamassilia_sp900542795
S212C2155.b1	ERZ20916665	d__Bacteria;p__Bacteroidota;c__Bacteroidia;o__Bacteroidales;f__Bacteroidaceae;g__Prevotellamassilia;s__Prevotellamassilia_sp900543155
S1129C975.b2	ERZ20844269	d__Bacteria;p__Bacteroidota;c__Bacteroidia;o__Bacteroidales;f__Bacteroidaceae;g__Prevotellamassilia;s__Prevotellamassilia_sp900546605
S50C511.b1	ERZ20563943	d__Bacteria;p__Bacteroidota;c__Bacteroidia;o__Bacteroidales;f__Bacteroidaceae;g__Prevotellamassilia;s__Prevotellamassilia_timonensis
S974C80.b2	ERZ20941031	d__Bacteria;p__Bacteroidota;c__Bacteroidia;o__Bacteroidales;f__Bacteroidaceae;g__UBA4372;s__UBA4372_sp900543815
S203C160.b2	ERZ20386315	d__Bacteria;p__Bacteroidota;c__Bacteroidia;o__Bacteroidales;f__Bacteroidaceae;g__UBA6398;s__UBA6398_sp003150315
S655C82.b2	ERZ20369270	d__Bacteria;p__Bacteroidota;c__Bacteroidia;o__Bacteroidales;f__Barnesiellaceae;g__Barnesiella;s__Barnesiella_intestinihominis
S710C18457.b2	ERZ20933488	d__Bacteria;p__Bacteroidota;c__Bacteroidia;o__Bacteroidales;f__Barnesiellaceae;g__Barnesiella;s__Barnesiella_sp900538555
S77C752.b1	ERZ20570842	d__Bacteria;p__Bacteroidota;c__Bacteroidia;o__Bacteroidales;f__Coprobacteraceae;g__Coprobacter;s__Coprobacter_fastidiosus
S494C12392.b1	ERZ20924160	d__Bacteria;p__Bacteroidota;c__Bacteroidia;o__Bacteroidales;f__Dysgonomonadaceae;g__Dysgonomonas;s__Dysgonomonas_mossii
S60C9831.b2	ERZ20927136	d__Bacteria;p__Bacteroidota;c__Bacteroidia;o__Bacteroidales;f__Dysgonomonadaceae;g__Dysgonomonas;s__Dysgonomonas_sp900079735
S1017C384.b2	ERZ20916415	d__Bacteria;p__Bacteroidota;c__Bacteroidia;o__Bacteroidales;f__Marinifilaceae;g__Butyricimonas;s__Butyricimonas_paravirosa
S145C333.b1	ERZ20387300	d__Bacteria;p__Bacteroidota;c__Bacteroidia;o__Bacteroidales;f__Marinifilaceae;g__Butyricimonas;s__Butyricimonas_virosa
S120C1554.b1	ERZ20916571	d__Bacteria;p__Bacteroidota;c__Bacteroidia;o__Bacteroidales;f__Marinifilaceae;g__Gabonibacter;s__Gabonibacter_sp900543425
S39C747.b2	ERZ20920522	d__Bacteria;p__Bacteroidota;c__Bacteroidia;o__Bacteroidales;f__Marinifilaceae;g__Odoribacter;s__Odoribacter_laneus
S238C552.b2	ERZ20386371	d__Bacteria;p__Bacteroidota;c__Bacteroidia;o__Bacteroidales;f__Marinifilaceae;g__Odoribacter;s__Odoribacter_massiliensis
S703C62.b2	ERZ20797456	d__Bacteria;p__Bacteroidota;c__Bacteroidia;o__Bacteroidales;f__Marinifilaceae;g__Odoribacter;s__Odoribacter_splanchnicus
S405C4330.b2	ERZ20921240	d__Bacteria;p__Bacteroidota;c__Bacteroidia;o__Bacteroidales;f__Muribaculaceae;g__Amulumruptor;s__Amulumruptor_caecigallinarius
S665C5219.b2	ERZ20930586	d__Bacteria;p__Bacteroidota;c__Bacteroidia;o__Bacteroidales;f__Muribaculaceae;g__Amulumruptor;s__Amulumruptor_sp001689515
S409C311.b2	ERZ20374834	d__Bacteria;p__Bacteroidota;c__Bacteroidia;o__Bacteroidales;f__Muribaculaceae;g__CAG-1031;s__CAG-1031_sp000431215
S654C442.b2	ERZ20357612	d__Bacteria;p__Bacteroidota;c__Bacteroidia;o__Bacteroidales;f__Muribaculaceae;g__CAG-1031;s__CAG-1031_sp900752535
S908C121.b2	ERZ20939548	d__Bacteria;p__Bacteroidota;c__Bacteroidia;o__Bacteroidales;f__Muribaculaceae;g__CAG-279;s__CAG-279_sp000437795
S910C420.b2	ERZ20760530	d__Bacteria;p__Bacteroidota;c__Bacteroidia;o__Bacteroidales;f__Muribaculaceae;g__CAG-279;s__CAG-279_sp900544305
S711C2897.b2	ERZ20933694	d__Bacteria;p__Bacteroidota;c__Bacteroidia;o__Bacteroidales;f__Muribaculaceae;g__CAG-485;s__
S191C222.b2	ERZ20916634	d__Bacteria;p__Bacteroidota;c__Bacteroidia;o__Bacteroidales;f__Muribaculaceae;g__CAG-485;s__CAG-485_sp000437495
S669C2974.b2	ERZ20871962	d__Bacteria;p__Bacteroidota;c__Bacteroidia;o__Bacteroidales;f__Muribaculaceae;g__CAG-485;s__CAG-485_sp001701295
S377C1049.b2	ERZ20425399	d__Bacteria;p__Bacteroidota;c__Bacteroidia;o__Bacteroidales;f__Muribaculaceae;g__CAG-873;s__CAG-873_sp001701165
S823C6628.b2	ERZ20936268	d__Bacteria;p__Bacteroidota;c__Bacteroidia;o__Bacteroidales;f__Muribaculaceae;g__CAG-873;s__CAG-873_sp009775195
S666C21236.b2	ERZ20930681	d__Bacteria;p__Bacteroidota;c__Bacteroidia;o__Bacteroidales;f__Muribaculaceae;g__CAG-873;s__CAG-873_sp900550395
S379C3228.b2	ERZ20918724	d__Bacteria;p__Bacteroidota;c__Bacteroidia;o__Bacteroidales;f__Muribaculaceae;g__Duncaniella;s__Duncaniella_sp001701225
S822C1513.b2	ERZ20936205	d__Bacteria;p__Bacteroidota;c__Bacteroidia;o__Bacteroidales;f__Muribaculaceae;g__Muribaculum;s__Muribaculum_sp002492595
S875C2766.b2	ERZ20938254	d__Bacteria;p__Bacteroidota;c__Bacteroidia;o__Bacteroidales;f__Muribaculaceae;g__Muribaculum;s__Muribaculum_sp003150235
S652C13739.b2	ERZ20444237	d__Bacteria;p__Bacteroidota;c__Bacteroidia;o__Bacteroidales;f__Muribaculaceae;g__Paramuribaculum;s__Paramuribaculum_sp000431155
S176C6150.b2	ERZ20916621	d__Bacteria;p__Bacteroidota;c__Bacteroidia;o__Bacteroidales;f__Muribaculaceae;g__Paramuribaculum;s__Paramuribaculum_sp900551515
S26C26659.b2	ERZ20916704	d__Bacteria;p__Bacteroidota;c__Bacteroidia;o__Bacteroidales;f__Muribaculaceae;g__Paramuribaculum;s__Paramuribaculum_sp900759915
S187C139.b1	ERZ20916627	d__Bacteria;p__Bacteroidota;c__Bacteroidia;o__Bacteroidales;f__Muribaculaceae;g__Sodaliphilus;s__Sodaliphilus_sp004557565
S327C72707.b2	ERZ20918592	d__Bacteria;p__Bacteroidota;c__Bacteroidia;o__Bacteroidales;f__Muribaculaceae;g__UBA7173;s__
S161C15524.b2	ERZ20916610	d__Bacteria;p__Bacteroidota;c__Bacteroidia;o__Bacteroidales;f__Muribaculaceae;g__UBA7173;s__UBA7173_sp001701135
S627C2415.b2	ERZ20927957	d__Bacteria;p__Bacteroidota;c__Bacteroidia;o__Bacteroidales;f__Muribaculaceae;g__UBA7173;s__UBA7173_sp900540205
S285C652.b1	ERZ20383682	d__Bacteria;p__Bacteroidota;c__Bacteroidia;o__Bacteroidales;f__Muribaculaceae;g__UBA7173;s__UBA7173_sp900545955
S191C194.b2	ERZ20916633	d__Bacteria;p__Bacteroidota;c__Bacteroidia;o__Bacteroidales;f__Muribaculaceae;g__UBA7173;s__UBA7173_sp900546835
S209C7775.b1	ERZ20390640	d__Bacteria;p__Bacteroidota;c__Bacteroidia;o__Bacteroidales;f__P3;g__UBA3388;s__UBA3388_sp900545215
S668C5830.b2	ERZ20930782	d__Bacteria;p__Bacteroidota;c__Bacteroidia;o__Bacteroidales;f__P3;g__UBA3388;s__UBA3388_sp900546465
S202C1472.b2	ERZ20391323	d__Bacteria;p__Bacteroidota;c__Bacteroidia;o__Bacteroidales;f__Paludibacteraceae;g__RF16;s__RF16_sp900556095
S142C665.b2	ERZ20916593	d__Bacteria;p__Bacteroidota;c__Bacteroidia;o__Bacteroidales;f__Porphyromonadaceae;g__Porphyromonas;s__Porphyromonas_asaccharolytica
S1039C665.b2	ERZ20916490	d__Bacteria;p__Bacteroidota;c__Bacteroidia;o__Bacteroidales;f__Porphyromonadaceae;g__Porphyromonas;s__Porphyromonas_sp900539765
S399C2152.b1	ERZ20920373	d__Bacteria;p__Bacteroidota;c__Bacteroidia;o__Bacteroidales;f__Porphyromonadaceae;g__Porphyromonas;s__Porphyromonas_sp900548415
S397C25718.b1	ERZ20456079	d__Bacteria;p__Bacteroidota;c__Bacteroidia;o__Bacteroidales;f__Porphyromonadaceae;g__Porphyromonas;s__Porphyromonas_uenonis_A
S549C515.b2	ERZ20393299	d__Bacteria;p__Bacteroidota;c__Bacteroidia;o__Bacteroidales;f__Rikenellaceae;g__Alistipes_A;s__Alistipes_A_ihumii
S27C19.b1	ERZ20824670	d__Bacteria;p__Bacteroidota;c__Bacteroidia;o__Bacteroidales;f__Rikenellaceae;g__Alistipes_A;s__Alistipes_A_indistinctus
S536C268.b1	ERZ20925371	d__Bacteria;p__Bacteroidota;c__Bacteroidia;o__Bacteroidales;f__Rikenellaceae;g__Alistipes_A;s__Alistipes_A_sp900240235
S554C1793.b2	ERZ20926289	d__Bacteria;p__Bacteroidota;c__Bacteroidia;o__Bacteroidales;f__Rikenellaceae;g__Alistipes_A;s__Alistipes_A_sp900539755
S116C4481.b2	ERZ20916564	d__Bacteria;p__Bacteroidota;c__Bacteroidia;o__Bacteroidales;f__Rikenellaceae;g__Alistipes;s__
S486C67.b2	ERZ20923927	d__Bacteria;p__Bacteroidota;c__Bacteroidia;o__Bacteroidales;f__Rikenellaceae;g__Alistipes;s__Alistipes_communis
S174C215.b2	ERZ20916618	d__Bacteria;p__Bacteroidota;c__Bacteroidia;o__Bacteroidales;f__Rikenellaceae;g__Alistipes;s__Alistipes_dispar
S839C195.b2	ERZ20937017	d__Bacteria;p__Bacteroidota;c__Bacteroidia;o__Bacteroidales;f__Rikenellaceae;g__Alistipes;s__Alistipes_finegoldii
S702C844.b2	ERZ20331518	d__Bacteria;p__Bacteroidota;c__Bacteroidia;o__Bacteroidales;f__Rikenellaceae;g__Alistipes;s__Alistipes_onderdonkii
S573C382.b2	ERZ20926602	d__Bacteria;p__Bacteroidota;c__Bacteroidia;o__Bacteroidales;f__Rikenellaceae;g__Alistipes;s__Alistipes_putredinis
S858C875.b2	ERZ20937775	d__Bacteria;p__Bacteroidota;c__Bacteroidia;o__Bacteroidales;f__Rikenellaceae;g__Alistipes;s__Alistipes_senegalensis
S532C117.b1	ERZ20925284	d__Bacteria;p__Bacteroidota;c__Bacteroidia;o__Bacteroidales;f__Rikenellaceae;g__Alistipes;s__Alistipes_shahii
S706C17.b2	ERZ20387173	d__Bacteria;p__Bacteroidota;c__Bacteroidia;o__Bacteroidales;f__Rikenellaceae;g__Alistipes;s__Alistipes_sp000434235
S401C4640.b2	ERZ20387697	d__Bacteria;p__Bacteroidota;c__Bacteroidia;o__Bacteroidales;f__Rikenellaceae;g__Alistipes;s__Alistipes_sp900290115
S700C718.b2	ERZ20932905	d__Bacteria;p__Bacteroidota;c__Bacteroidia;o__Bacteroidales;f__Rikenellaceae;g__Alistipes;s__Alistipes_sp900541585
S680C2898.b2	ERZ20931585	d__Bacteria;p__Bacteroidota;c__Bacteroidia;o__Bacteroidales;f__Rikenellaceae;g__Alistipes;s__Alistipes_sp900544265
S116C793.b2	ERZ20916565	d__Bacteria;p__Bacteroidota;c__Bacteroidia;o__Bacteroidales;f__Rikenellaceae;g__Alistipes;s__Alistipes_sp900546065
S508C2291.b2	ERZ20924615	d__Bacteria;p__Bacteroidota;c__Bacteroidia;o__Bacteroidales;f__Rikenellaceae;g__Alistipes;s__Alistipes_sp900549305
S1000C380.b2	ERZ20916470	d__Bacteria;p__Bacteroidota;c__Bacteroidia;o__Bacteroidales;f__Rikenellaceae;g__Alistipes;s__Alistipes_sp902363575
S253C60.b1	ERZ20916688	d__Bacteria;p__Bacteroidota;c__Bacteroidia;o__Bacteroidales;f__Rikenellaceae;g__Tidjanibacter;s__Tidjanibacter_inops_A
S843C1117.b2	ERZ20453312	d__Bacteria;p__Bacteroidota;c__Bacteroidia;o__Bacteroidales;f__Tannerellaceae;g__Parabacteroides;s__
S165C739.b1	ERZ20517620	d__Bacteria;p__Bacteroidota;c__Bacteroidia;o__Bacteroidales;f__Tannerellaceae;g__Parabacteroides;s__Parabacteroides_acidifaciens
S539C1928.b1	ERZ20516433	d__Bacteria;p__Bacteroidota;c__Bacteroidia;o__Bacteroidales;f__Tannerellaceae;g__Parabacteroides;s__Parabacteroides_distasonis
S291C862.b2	ERZ20916919	d__Bacteria;p__Bacteroidota;c__Bacteroidia;o__Bacteroidales;f__Tannerellaceae;g__Parabacteroides;s__Parabacteroides_faecis
S355C469.b2	ERZ20916734	d__Bacteria;p__Bacteroidota;c__Bacteroidia;o__Bacteroidales;f__Tannerellaceae;g__Parabacteroides;s__Parabacteroides_goldsteinii
S1017C151.b2	ERZ20797849	d__Bacteria;p__Bacteroidota;c__Bacteroidia;o__Bacteroidales;f__Tannerellaceae;g__Parabacteroides;s__Parabacteroides_johnsonii
S852C438.b2	ERZ20937630	d__Bacteria;p__Bacteroidota;c__Bacteroidia;o__Bacteroidales;f__Tannerellaceae;g__Parabacteroides;s__Parabacteroides_merdae
S830C707.b2	ERZ20916481	d__Bacteria;p__Bacteroidota;c__Bacteroidia;o__Bacteroidales;f__Tannerellaceae;g__Parabacteroides;s__Parabacteroides_sp000436495
S512C644.b1	ERZ20357516	d__Bacteria;p__Bacteroidota;c__Bacteroidia;o__Bacteroidales;f__Tannerellaceae;g__Parabacteroides;s__Parabacteroides_sp014287585
S148C658.b2	ERZ20916598	d__Bacteria;p__Bacteroidota;c__Bacteroidia;o__Bacteroidales;f__Tannerellaceae;g__Parabacteroides;s__Parabacteroides_sp900549585
S48C201.b2	ERZ20924026	d__Bacteria;p__Bacteroidota;c__Bacteroidia;o__Bacteroidales;f__UBA11471;g__UBA11471;s__UBA11471_sp000434215
S631C1966.b2	ERZ20360069	d__Bacteria;p__Bacteroidota;c__Bacteroidia;o__Bacteroidales;f__UBA11471;g__UBA11471;s__UBA11471_sp900547555
S428C990.b1	ERZ20922666	d__Bacteria;p__Bacteroidota;c__Bacteroidia;o__Bacteroidales;f__UBA932;g__RC9;s__RC9_sp000431015
S164C714.b2	ERZ20409807	d__Bacteria;p__Bacteroidota;c__Bacteroidia;o__Bacteroidales;f__UBA932;g__RC9;s__RC9_sp000432515
S148C340.b2	ERZ20916597	d__Bacteria;p__Bacteroidota;c__Bacteroidia;o__Bacteroidales;f__UBA932;g__RC9;s__RC9_sp000433355
S203C673.b2	ERZ20916651	d__Bacteria;p__Bacteroidota;c__Bacteroidia;o__Bacteroidales;f__UBA932;g__RC9;s__RC9_sp000434935
S187C112.b1	ERZ20916626	d__Bacteria;p__Bacteroidota;c__Bacteroidia;o__Bacteroidales;f__UBA932;g__RC9;s__RC9_sp000435075
S209C2166.b1	ERZ20451875	d__Bacteria;p__Bacteroidota;c__Bacteroidia;o__Bacteroidales;f__UBA932;g__RC9;s__RC9_sp900541925
S97C1189.b1	ERZ20941178	d__Bacteria;p__Bacteroidota;c__Bacteroidia;o__Bacteroidales;f__UBA932;g__RC9;s__RC9_sp900544195
S203C1925.b2	ERZ20384551	d__Bacteria;p__Bacteroidota;c__Bacteroidia;o__Bacteroidales;f__UBA932;g__RC9;s__RC9_sp900545245
S542C2820.b1	ERZ20372471	d__Bacteria;p__Bacteroidota;c__Bacteroidia;o__Bacteroidales;f__UBA932;g__RC9;s__RC9_sp900546445
S836C28448.b2	ERZ20384473	d__Bacteria;p__Bacteroidota;c__Bacteroidia;o__Bacteroidales;f__WCHB1-69;g__;s__
S710C488.b2	ERZ20933544	d__Bacteria;p__Bacteroidota;c__Bacteroidia;o__Flavobacteriales;f__UBA1820;g__UBA1820;s__
S1133C2765.b2	ERZ20916553	d__Bacteria;p__Campylobacterota;c__Campylobacteria;o__Campylobacterales;f__Campylobacteraceae;g__Campylobacter;s__Campylobacter_sp013416015
S403C101277.b2	ERZ20921031	d__Bacteria;p__Campylobacterota;c__Campylobacteria;o__Campylobacterales;f__Campylobacteraceae;g__Campylobacter;s__Campylobacter_sp900753405
S152C1726.b1	ERZ20916604	d__Bacteria;p__Campylobacterota;c__Campylobacteria;o__Campylobacterales;f__Helicobacteraceae;g__Helicobacter_F;s__Helicobacter_F_sp002287135
S665C3500.b2	ERZ20386782	d__Bacteria;p__Cyanobacteria;c__Vampirovibrionia;o__Gastranaerophilales;f__Gastranaerophilaceae;g__CAG-484;s__CAG-484_sp000431315
S157C1881.b2	ERZ20916607	d__Bacteria;p__Cyanobacteria;c__Vampirovibrionia;o__Gastranaerophilales;f__Gastranaerophilaceae;g__UMGS951;s__UMGS951_sp900547155
S510C805.b1	ERZ20924862	d__Bacteria;p__Desulfobacterota;c__Desulfovibrionia;o__Desulfovibrionales;f__Desulfovibrionaceae;g__Bilophila;s__Bilophila_sp900550745
S547C79.b1	ERZ20448295	d__Bacteria;p__Desulfobacterota;c__Desulfovibrionia;o__Desulfovibrionales;f__Desulfovibrionaceae;g__Bilophila;s__Bilophila_wadsworthia
S550C506.b2	ERZ20926160	d__Bacteria;p__Desulfobacterota;c__Desulfovibrionia;o__Desulfovibrionales;f__Desulfovibrionaceae;g__Desulfovibrio;s__Desulfovibrio_sp900319575
S546C215.b1	ERZ20474024	d__Bacteria;p__Desulfobacterota;c__Desulfovibrionia;o__Desulfovibrionales;f__Desulfovibrionaceae;g__Desulfovibrio;s__Desulfovibrio_sp900556755
S1044C220.b2	ERZ20451879	d__Bacteria;p__Desulfobacterota;c__Desulfovibrionia;o__Desulfovibrionales;f__Desulfovibrionaceae;g__Mailhella;s__
S966C811.b2	ERZ20940972	d__Bacteria;p__Desulfobacterota;c__Desulfovibrionia;o__Desulfovibrionales;f__Desulfovibrionaceae;g__Mailhella;s__Mailhella_sp900553065
S197C17790.b1	ERZ20357250	d__Bacteria;p__Elusimicrobiota;c__Elusimicrobia;o__Elusimicrobiales;f__Elusimicrobiaceae;g__CADBRU01;s__CADBRU01_sp900762815
S552C1260.b2	ERZ20332598	d__Bacteria;p__Elusimicrobiota;c__Elusimicrobia;o__Elusimicrobiales;f__Elusimicrobiaceae;g__UBA1436;s__UBA1436_sp900540405
S1136C792.b2	ERZ20916558	d__Bacteria;p__Elusimicrobiota;c__Elusimicrobia;o__Elusimicrobiales;f__Elusimicrobiaceae;g__UBA1436;s__UBA1436_sp900541355
S670C5021.b2	ERZ20930966	d__Bacteria;p__Firmicutes_A;c__Clostridia_A;o__Christensenellales;f__Borkfalkiaceae;g__QALS01;s__QALS01_sp003150575
S642C5021.b2	ERZ20524604	d__Bacteria;p__Firmicutes_A;c__Clostridia_A;o__Christensenellales;f__Borkfalkiaceae;g__QALS01;s__QALS01_sp900555925
S1131C2836.b2	ERZ20916548	d__Bacteria;p__Firmicutes_A;c__Clostridia_A;o__Christensenellales;f__Borkfalkiaceae;g__UBA10281;s__UBA10281_sp000437515
S203C1067.b2	ERZ20393962	d__Bacteria;p__Firmicutes_A;c__Clostridia_A;o__Christensenellales;f__Borkfalkiaceae;g__UBA10281;s__UBA10281_sp900548285
S664C879.b2	ERZ20930500	d__Bacteria;p__Firmicutes_A;c__Clostridia_A;o__Christensenellales;f__Borkfalkiaceae;g__UBA10281;s__UBA10281_sp900554485
S202C6068.b2	ERZ20916650	d__Bacteria;p__Firmicutes_A;c__Clostridia_A;o__Christensenellales;f__Borkfalkiaceae;g__UBA10281;s__UBA10281_sp900764105
S545C5683.b2	ERZ20925747	d__Bacteria;p__Firmicutes_A;c__Clostridia_A;o__Christensenellales;f__Borkfalkiaceae;g__UBA10281;s__UBA10281_sp900767815
S1004C30495.b2	ERZ20916471	d__Bacteria;p__Firmicutes_A;c__Clostridia_A;o__Christensenellales;f__Borkfalkiaceae;g__UMGS1004;s__
S699C439.b2	ERZ20387805	d__Bacteria;p__Firmicutes_A;c__Clostridia_A;o__Christensenellales;f__Borkfalkiaceae;g__UMGS621;s__UMGS621_sp900543915
S617C1013.b2	ERZ20388064	d__Bacteria;p__Firmicutes_A;c__Clostridia_A;o__Christensenellales;f__CAG-138;g__;s__
S399C4339.b2	ERZ20374346	d__Bacteria;p__Firmicutes_A;c__Clostridia_A;o__Christensenellales;f__CAG-138;g__CAG-1024;s__CAG-1024_sp000432015
S686C124.b2	ERZ20382216	d__Bacteria;p__Firmicutes_A;c__Clostridia_A;o__Christensenellales;f__CAG-138;g__PeH17;s__PeH17_sp000435055
S1054C276.b2	ERZ20389352	d__Bacteria;p__Firmicutes_A;c__Clostridia_A;o__Christensenellales;f__CAG-138;g__Phil1;s__Phil1_sp001940855
S209C19370.b1	ERZ20387195	d__Bacteria;p__Firmicutes_A;c__Clostridia_A;o__Christensenellales;f__CAG-138;g__RUG472;s__RUG472_sp900545265
S374C35106.b1	ERZ20918653	d__Bacteria;p__Firmicutes_A;c__Clostridia_A;o__Christensenellales;f__CAG-138;g__SFDB01;s__SFDB01_sp004558825
S827C270.b2	ERZ20936368	d__Bacteria;p__Firmicutes_A;c__Clostridia_A;o__Christensenellales;f__CAG-138;g__SFEL01;s__SFEL01_sp004557245
S321C1177.b1	ERZ20918580	d__Bacteria;p__Firmicutes_A;c__Clostridia_A;o__Christensenellales;f__CAG-138;g__UBA1685;s__UBA1685_sp002320595
S1006C594.b2	ERZ20916473	d__Bacteria;p__Firmicutes_A;c__Clostridia_A;o__Christensenellales;f__CAG-138;g__UBA5394;s__UBA5394_sp003150565
S680C594.b2	ERZ20931641	d__Bacteria;p__Firmicutes_A;c__Clostridia_A;o__Christensenellales;f__CAG-138;g__UBA5394;s__UBA5394_sp900542615
S813C14227.b2	ERZ20935964	d__Bacteria;p__Firmicutes_A;c__Clostridia_A;o__Christensenellales;f__CAG-138;g__UMGS1241;s__UMGS1241_sp900540495
S714C602.b2	ERZ20933983	d__Bacteria;p__Firmicutes_A;c__Clostridia_A;o__Christensenellales;f__CAG-138;g__UMGS1241;s__UMGS1241_sp900549955
S693C2860.b2	ERZ20334793	d__Bacteria;p__Firmicutes_A;c__Clostridia_A;o__Christensenellales;f__CAG-138;g__UMGS1241;s__UMGS1241_sp900550525
S190C6785.b2	ERZ20916632	d__Bacteria;p__Firmicutes_A;c__Clostridia_A;o__Christensenellales;f__CAG-138;g__UMGS693;s__UMGS693_sp900544555
S617C478.b2	ERZ20390493	d__Bacteria;p__Firmicutes_A;c__Clostridia_A;o__Christensenellales;f__CAG-138;g__UMGS946;s__UMGS946_sp900544965
S674C481.b2	ERZ20931050	d__Bacteria;p__Firmicutes_A;c__Clostridia_A;o__Christensenellales;f__CAG-314;g__CAG-1435;s__CAG-1435_sp003537755
S617C285.b2	ERZ20927464	d__Bacteria;p__Firmicutes_A;c__Clostridia_A;o__Christensenellales;f__CAG-314;g__CAG-314;s__CAG-314_sp000437915
S401C11894.b2	ERZ20920744	d__Bacteria;p__Firmicutes_A;c__Clostridia_A;o__Christensenellales;f__CAG-314;g__UMGS1707;s__UMGS1707_sp900554285
S654C7462.b2	ERZ20929661	d__Bacteria;p__Firmicutes_A;c__Clostridia_A;o__Christensenellales;f__CAG-314;g__UMGS692;s__UMGS692_sp900544545
S199C1109.b2	ERZ20916641	d__Bacteria;p__Firmicutes_A;c__Clostridia_A;o__Christensenellales;f__CAG-552;g__CAG-552;s__CAG-552_sp000435495
S1070C6796.b2	ERZ20916511	d__Bacteria;p__Firmicutes_A;c__Clostridia_A;o__Christensenellales;f__CAG-552;g__UBA10677;s__
S1050C15870.b2	ERZ20916498	d__Bacteria;p__Firmicutes_A;c__Clostridia_A;o__Christensenellales;f__CAG-552;g__UMGS1880;s__
S197C6767.b1	ERZ20916640	d__Bacteria;p__Firmicutes_A;c__Clostridia_A;o__Christensenellales;f__CAG-74;g__;s__
S143C701.b2	ERZ20515869	d__Bacteria;p__Firmicutes_A;c__Clostridia_A;o__Christensenellales;f__CAG-74;g__Firm-11;s__Firm-11_sp900540045
S626C900.b2	ERZ20927845	d__Bacteria;p__Firmicutes_A;c__Clostridia_A;o__Christensenellales;f__CAG-74;g__Firm-11;s__Firm-11_sp900548145
S414C328.b2	ERZ20921903	d__Bacteria;p__Firmicutes_A;c__Clostridia_A;o__Christensenellales;f__CAG-74;g__SFFH01;s__SFFH01_sp900542395
S408C828.b1	ERZ20390964	d__Bacteria;p__Firmicutes_A;c__Clostridia_A;o__Christensenellales;f__CAG-74;g__SFHK01;s__SFHK01_sp004556395
S1004C737.b2	ERZ20555324	d__Bacteria;p__Firmicutes_A;c__Clostridia_A;o__Christensenellales;f__CAG-74;g__SFMI01;s__SFMI01_sp004556155
S356C52.b2	ERZ20494162	d__Bacteria;p__Firmicutes_A;c__Clostridia_A;o__Christensenellales;f__CAG-74;g__UBA11524;s__UBA11524_sp000437595
S385C5408.b1	ERZ20388561	d__Bacteria;p__Firmicutes_A;c__Clostridia_A;o__Christensenellales;f__CAG-74;g__UMGS1600;s__UMGS1600_sp900553295
S693C1646.b2	ERZ20932309	d__Bacteria;p__Firmicutes_A;c__Clostridia_A;o__Christensenellales;f__CAG-917;g__CAG-1138;s__CAG-1138_sp000434675
S412C435.b2	ERZ20357546	d__Bacteria;p__Firmicutes_A;c__Clostridia_A;o__Christensenellales;f__CAG-917;g__CAG-349;s__CAG-349_sp003539515
S382C2439.b1	ERZ20389208	d__Bacteria;p__Firmicutes_A;c__Clostridia_A;o__Christensenellales;f__Christensenellaceae;g__UMGS743;s__UMGS743_sp900545085
S827C1517.b2	ERZ20391172	d__Bacteria;p__Firmicutes_A;c__Clostridia_A;o__Christensenellales;f__QALW01;g__QALW01;s__
S713C2562.b2	ERZ20933789	d__Bacteria;p__Firmicutes_A;c__Clostridia_A;o__Christensenellales;f__QALW01;g__QALW01;s__QALW01_sp003150515
S700C2051.b2	ERZ20362865	d__Bacteria;p__Firmicutes_A;c__Clostridia_A;o__Christensenellales;f__QALW01;g__QALW01;s__QALW01_sp900552055
S305C265.b1	ERZ20916938	d__Bacteria;p__Firmicutes_A;c__Clostridia_A;o__Christensenellales;f__QALW01;g__UMGS1338;s__UMGS1338_sp900550805
S631C17855.b2	ERZ20928246	d__Bacteria;p__Firmicutes_A;c__Clostridia_A;o__Christensenellales;f__UBA1242;g__UMGS687;s__UMGS687_sp900551705
S751C41.b2	ERZ20444513	d__Bacteria;p__Firmicutes_A;c__Clostridia;o__Clostridiales;f__Clostridiaceae;g__Clostridium_P;s__Clostridium_P_perfringens
S326C446.b2	ERZ20918591	d__Bacteria;p__Firmicutes_A;c__Clostridia;o__Clostridiales;f__Clostridiaceae;g__Clostridium;s__Clostridium_butyricum
S422C936.b2	ERZ20922478	d__Bacteria;p__Firmicutes_A;c__Clostridia;o__Clostridiales;f__Clostridiaceae;g__Clostridium;s__Clostridium_saudiense
S290C843.b1	ERZ20916915	d__Bacteria;p__Firmicutes_A;c__Clostridia;o__Clostridiales;f__Clostridiaceae;g__Clostridium;s__Clostridium_sp000435835
S249C539.b2	ERZ20916686	d__Bacteria;p__Firmicutes_A;c__Clostridia;o__Clostridiales;f__Clostridiaceae;g__Clostridium;s__Clostridium_sp001916075
S648C722.b2	ERZ20548862	d__Bacteria;p__Firmicutes_A;c__Clostridia;o__Clostridiales;f__Clostridiaceae;g__Clostridium;s__Clostridium_sp900539375
S762C210.b2	ERZ20934781	d__Bacteria;p__Firmicutes_A;c__Clostridia;o__Clostridiales;f__Clostridiaceae;g__Clostridium;s__Clostridium_sp900540255
S398C2.b2	ERZ20920303	d__Bacteria;p__Firmicutes_A;c__Clostridia;o__Lachnospirales;f__Anaerotignaceae;g__Anaerotignum;s__Anaerotignum_faecicola
S7C532.b2	ERZ20935649	d__Bacteria;p__Firmicutes_A;c__Clostridia;o__Lachnospirales;f__Anaerotignaceae;g__Anaerotignum;s__Anaerotignum_lactatifermentans
S134C452.b2	ERZ20916583	d__Bacteria;p__Firmicutes_A;c__Clostridia;o__Lachnospirales;f__Anaerotignaceae;g__Anaerotignum;s__Anaerotignum_sp001304995
S291C11739.b2	ERZ20916918	d__Bacteria;p__Firmicutes_A;c__Clostridia;o__Lachnospirales;f__Anaerotignaceae;g__UMGS1670;s__UMGS1670_sp900546215
S345C18900.b2	ERZ20918605	d__Bacteria;p__Firmicutes_A;c__Clostridia;o__Lachnospirales;f__Anaerotignaceae;g__UMGS1670;s__UMGS1670_sp902406135
S308C785.b2	ERZ20918357	d__Bacteria;p__Firmicutes_A;c__Clostridia;o__Lachnospirales;f__CAG-274;g__CAG-274;s__CAG-274_sp000432155
S261C785.b2	ERZ20916695	d__Bacteria;p__Firmicutes_A;c__Clostridia;o__Lachnospirales;f__CAG-274;g__CAG-274;s__CAG-274_sp900545305
S107C2064.b2	ERZ20916515	d__Bacteria;p__Firmicutes_A;c__Clostridia;o__Lachnospirales;f__CAG-274;g__UMGS1441;s__
S640C10294.b2	ERZ20928845	d__Bacteria;p__Firmicutes_A;c__Clostridia;o__Lachnospirales;f__CAG-274;g__UMGS1441;s__
S99C1434.b2	ERZ20941434	d__Bacteria;p__Firmicutes_A;c__Clostridia;o__Lachnospirales;f__Cellulosilyticaceae;g__Niameybacter;s__Niameybacter_sp900549765
S200C347.b1	ERZ20338332	d__Bacteria;p__Firmicutes_A;c__Clostridia;o__Lachnospirales;f__Lachnospiraceae;g__Acetatifactor;s__Acetatifactor_sp900066365
S241C411.b2	ERZ20916681	d__Bacteria;p__Firmicutes_A;c__Clostridia;o__Lachnospirales;f__Lachnospiraceae;g__Acetatifactor;s__Acetatifactor_sp900066565
S289C1799.b2	ERZ20820809	d__Bacteria;p__Firmicutes_A;c__Clostridia;o__Lachnospirales;f__Lachnospiraceae;g__Acetatifactor;s__Acetatifactor_sp900755865
S276C106.b1	ERZ20916707	d__Bacteria;p__Firmicutes_A;c__Clostridia;o__Lachnospirales;f__Lachnospiraceae;g__Agathobacter;s__Agathobacter_faecis
S40C770.b2	ERZ20377702	d__Bacteria;p__Firmicutes_A;c__Clostridia;o__Lachnospirales;f__Lachnospiraceae;g__Agathobacter;s__Agathobacter_rectalis
S673C541.b2	ERZ20541285	d__Bacteria;p__Firmicutes_A;c__Clostridia;o__Lachnospirales;f__Lachnospiraceae;g__Agathobacter;s__Agathobacter_sp000434275
S356C538.b2	ERZ20414635	d__Bacteria;p__Firmicutes_A;c__Clostridia;o__Lachnospirales;f__Lachnospiraceae;g__Agathobacter;s__Agathobacter_sp900543445
S1059C541.b2	ERZ20916503	d__Bacteria;p__Firmicutes_A;c__Clostridia;o__Lachnospirales;f__Lachnospiraceae;g__Agathobacter;s__Agathobacter_sp900550545
S275C1369.b1	ERZ20916706	d__Bacteria;p__Firmicutes_A;c__Clostridia;o__Lachnospirales;f__Lachnospiraceae;g__Agathobacter;s__Agathobacter_sp900550845
S97C66.b2	ERZ20941280	d__Bacteria;p__Firmicutes_A;c__Clostridia;o__Lachnospirales;f__Lachnospiraceae;g__AM51-8;s__AM51-8_sp003478275
S490C143.b2	ERZ20623539	d__Bacteria;p__Firmicutes_A;c__Clostridia;o__Lachnospirales;f__Lachnospiraceae;g__Anaerobutyricum;s__Anaerobutyricum_hallii
S318C70.b1	ERZ20519027	d__Bacteria;p__Firmicutes_A;c__Clostridia;o__Lachnospirales;f__Lachnospiraceae;g__Anaerobutyricum;s__Anaerobutyricum_soehngenii
S365C151.b1	ERZ20332502	d__Bacteria;p__Firmicutes_A;c__Clostridia;o__Lachnospirales;f__Lachnospiraceae;g__Anaerostipes;s__Anaerostipes_hadrus
S1036C107.b2	ERZ20916487	d__Bacteria;p__Firmicutes_A;c__Clostridia;o__Lachnospirales;f__Lachnospiraceae;g__Anaerostipes;s__Anaerostipes_hadrus_A
S371C172.b1	ERZ20918632	d__Bacteria;p__Firmicutes_A;c__Clostridia;o__Lachnospirales;f__Lachnospiraceae;g__Anaerostipes;s__Anaerostipes_sp900066705
S376C740.b1	ERZ20918657	d__Bacteria;p__Firmicutes_A;c__Clostridia;o__Lachnospirales;f__Lachnospiraceae;g__Bacteroides_F;s__Bacteroides_F_pectinophilus
S135C246.b1	ERZ20389767	d__Bacteria;p__Firmicutes_A;c__Clostridia;o__Lachnospirales;f__Lachnospiraceae;g__Bariatricus;s__Bariatricus_comes
S207C4669.b1	ERZ20452506	d__Bacteria;p__Firmicutes_A;c__Clostridia;o__Lachnospirales;f__Lachnospiraceae;g__Blautia_A;s__
S369C1253.b1	ERZ20391261	d__Bacteria;p__Firmicutes_A;c__Clostridia;o__Lachnospirales;f__Lachnospiraceae;g__Blautia_A;s__
S102C866.b1	ERZ20916485	d__Bacteria;p__Firmicutes_A;c__Clostridia;o__Lachnospirales;f__Lachnospiraceae;g__Blautia_A;s__Blautia_A_caecimuris
S703C377.b2	ERZ20797439	d__Bacteria;p__Firmicutes_A;c__Clostridia;o__Lachnospirales;f__Lachnospiraceae;g__Blautia_A;s__Blautia_A_faecis
S87C551.b2	ERZ20821427	d__Bacteria;p__Firmicutes_A;c__Clostridia;o__Lachnospirales;f__Lachnospiraceae;g__Blautia_A;s__Blautia_A_massiliensis
S17C149.b2	ERZ20524032	d__Bacteria;p__Firmicutes_A;c__Clostridia;o__Lachnospirales;f__Lachnospiraceae;g__Blautia_A;s__Blautia_A_obeum
S790C457.b2	ERZ20442242	d__Bacteria;p__Firmicutes_A;c__Clostridia;o__Lachnospirales;f__Lachnospiraceae;g__Blautia_A;s__Blautia_A_sp000436615
S801C789.b2	ERZ20935755	d__Bacteria;p__Firmicutes_A;c__Clostridia;o__Lachnospirales;f__Lachnospiraceae;g__Blautia_A;s__Blautia_A_sp003471165
S371C2290.b1	ERZ20361688	d__Bacteria;p__Firmicutes_A;c__Clostridia;o__Lachnospirales;f__Lachnospiraceae;g__Blautia_A;s__Blautia_A_sp003474435
S373C969.b2	ERZ20918649	d__Bacteria;p__Firmicutes_A;c__Clostridia;o__Lachnospirales;f__Lachnospiraceae;g__Blautia_A;s__Blautia_A_sp003477525
S951C743.b2	ERZ20940681	d__Bacteria;p__Firmicutes_A;c__Clostridia;o__Lachnospirales;f__Lachnospiraceae;g__Blautia_A;s__Blautia_A_sp003480185
S130C298.b2	ERZ20916580	d__Bacteria;p__Firmicutes_A;c__Clostridia;o__Lachnospirales;f__Lachnospiraceae;g__Blautia_A;s__Blautia_A_sp900066145
S1022C554.b2	ERZ20451962	d__Bacteria;p__Firmicutes_A;c__Clostridia;o__Lachnospirales;f__Lachnospiraceae;g__Blautia_A;s__Blautia_A_sp900066335
S665C603.b2	ERZ20930628	d__Bacteria;p__Firmicutes_A;c__Clostridia;o__Lachnospirales;f__Lachnospiraceae;g__Blautia_A;s__Blautia_A_sp900066355
S278C603.b2	ERZ20916710	d__Bacteria;p__Firmicutes_A;c__Clostridia;o__Lachnospirales;f__Lachnospiraceae;g__Blautia_A;s__Blautia_A_sp900120195
S664C874.b2	ERZ20386764	d__Bacteria;p__Firmicutes_A;c__Clostridia;o__Lachnospirales;f__Lachnospiraceae;g__Blautia_A;s__Blautia_A_sp900548245
S106C576.b1	ERZ20391831	d__Bacteria;p__Firmicutes_A;c__Clostridia;o__Lachnospirales;f__Lachnospiraceae;g__Blautia;s__Blautia_coccoides
S881C591.b2	ERZ20433160	d__Bacteria;p__Firmicutes_A;c__Clostridia;o__Lachnospirales;f__Lachnospiraceae;g__Blautia;s__Blautia_hansenii
S122C111.b1	ERZ20916574	d__Bacteria;p__Firmicutes_A;c__Clostridia;o__Lachnospirales;f__Lachnospiraceae;g__Blautia;s__Blautia_sp001304935
S391C142.b1	ERZ20919682	d__Bacteria;p__Firmicutes_A;c__Clostridia;o__Lachnospirales;f__Lachnospiraceae;g__Blautia;s__Blautia_sp900541955
S24C234.b2	ERZ20916687	d__Bacteria;p__Firmicutes_A;c__Clostridia;o__Lachnospirales;f__Lachnospiraceae;g__Blautia;s__Blautia_stercoris
S403C14.b2	ERZ20921134	d__Bacteria;p__Firmicutes_A;c__Clostridia;o__Lachnospirales;f__Lachnospiraceae;g__Butyrivibrio_A;s__Butyrivibrio_A_crossotus
S1038C1059.b2	ERZ20357135	d__Bacteria;p__Firmicutes_A;c__Clostridia;o__Lachnospirales;f__Lachnospiraceae;g__Butyrivibrio_A;s__Butyrivibrio_A_sp000431815
S50C25.b1	ERZ20357727	d__Bacteria;p__Firmicutes_A;c__Clostridia;o__Lachnospirales;f__Lachnospiraceae;g__CAG-127;s__CAG-127_sp900319515
S187C4740.b1	ERZ20916628	d__Bacteria;p__Firmicutes_A;c__Clostridia;o__Lachnospirales;f__Lachnospiraceae;g__CAG-127;s__CAG-127_sp900553925
S677C11.b2	ERZ20931260	d__Bacteria;p__Firmicutes_A;c__Clostridia;o__Lachnospirales;f__Lachnospiraceae;g__CAG-194;s__CAG-194_sp000432915
S349C41.b1	ERZ20918608	d__Bacteria;p__Firmicutes_A;c__Clostridia;o__Lachnospirales;f__Lachnospiraceae;g__CAG-303;s__CAG-303_sp000437755
S377C33410.b2	ERZ20918658	d__Bacteria;p__Firmicutes_A;c__Clostridia;o__Lachnospirales;f__Lachnospiraceae;g__CAG-303;s__CAG-303_sp900539455
S135C1354.b2	ERZ20916585	d__Bacteria;p__Firmicutes_A;c__Clostridia;o__Lachnospirales;f__Lachnospiraceae;g__CAG-317;s__CAG-317_sp000433215
S877C1407.b2	ERZ20938362	d__Bacteria;p__Firmicutes_A;c__Clostridia;o__Lachnospirales;f__Lachnospiraceae;g__CAG-317;s__CAG-317_sp000433535
S388C2105.b2	ERZ20917866	d__Bacteria;p__Firmicutes_A;c__Clostridia;o__Lachnospirales;f__Lachnospiraceae;g__CAG-411;s__CAG-411_sp000437275
S372C24.b1	ERZ20918648	d__Bacteria;p__Firmicutes_A;c__Clostridia;o__Lachnospirales;f__Lachnospiraceae;g__CAG-45;s__CAG-45_sp000438375
S64C197.b1	ERZ20929370	d__Bacteria;p__Firmicutes_A;c__Clostridia;o__Lachnospirales;f__Lachnospiraceae;g__CAG-510;s__CAG-510_sp000434615
S203C282.b2	ERZ20446199	d__Bacteria;p__Firmicutes_A;c__Clostridia;o__Lachnospirales;f__Lachnospiraceae;g__CAG-590;s__CAG-590_sp000431135
S644C51619.b2	ERZ20929184	d__Bacteria;p__Firmicutes_A;c__Clostridia;o__Lachnospirales;f__Lachnospiraceae;g__CAG-590;s__CAG-590_sp900544905
S336C791.b1	ERZ20918601	d__Bacteria;p__Firmicutes_A;c__Clostridia;o__Lachnospirales;f__Lachnospiraceae;g__CAG-603;s__CAG-603_sp900066105
S321C12639.b1	ERZ20918581	d__Bacteria;p__Firmicutes_A;c__Clostridia;o__Lachnospirales;f__Lachnospiraceae;g__CAG-632;s__CAG-632_sp000431515
S208C2448.b1	ERZ20916656	d__Bacteria;p__Firmicutes_A;c__Clostridia;o__Lachnospirales;f__Lachnospiraceae;g__CAG-632;s__CAG-632_sp900539185
S384C1325.b1	ERZ20919002	d__Bacteria;p__Firmicutes_A;c__Clostridia;o__Lachnospirales;f__Lachnospiraceae;g__CAG-791;s__CAG-791_sp000431495
S296C407.b2	ERZ20916926	d__Bacteria;p__Firmicutes_A;c__Clostridia;o__Lachnospirales;f__Lachnospiraceae;g__CAG-81;s__CAG-81_sp000435795
S32C462.b1	ERZ20918593	d__Bacteria;p__Firmicutes_A;c__Clostridia;o__Lachnospirales;f__Lachnospiraceae;g__CAG-81;s__CAG-81_sp900066535
S119C462.b1	ERZ20351889	d__Bacteria;p__Firmicutes_A;c__Clostridia;o__Lachnospirales;f__Lachnospiraceae;g__CAG-81;s__CAG-81_sp900066785
S784C209.b2	ERZ20524172	d__Bacteria;p__Firmicutes_A;c__Clostridia;o__Lachnospirales;f__Lachnospiraceae;g__CAG-882;s__CAG-882_sp003486385
S722C2779.b2	ERZ20934119	d__Bacteria;p__Firmicutes_A;c__Clostridia;o__Lachnospirales;f__Lachnospiraceae;g__CAG-882;s__CAG-882_sp900545175
S194C1135.b1	ERZ20387340	d__Bacteria;p__Firmicutes_A;c__Clostridia;o__Lachnospirales;f__Lachnospiraceae;g__CAG-95;s__CAG-95_sp000436115
S235C309.b1	ERZ20916678	d__Bacteria;p__Firmicutes_A;c__Clostridia;o__Lachnospirales;f__Lachnospiraceae;g__CAG-95;s__CAG-95_sp000438155
S199C218.b2	ERZ20421397	d__Bacteria;p__Firmicutes_A;c__Clostridia;o__Lachnospirales;f__Lachnospiraceae;g__CAG-95;s__CAG-95_sp900066375
S359C514.b2	ERZ20357404	d__Bacteria;p__Firmicutes_A;c__Clostridia;o__Lachnospirales;f__Lachnospiraceae;g__Clostridium_AP;s__Clostridium_AP_scindens
S278C514.b2	ERZ20586378	d__Bacteria;p__Firmicutes_A;c__Clostridia;o__Lachnospirales;f__Lachnospiraceae;g__Clostridium_AP;s__Clostridium_AP_sp000509125
S124C63.b1	ERZ20916576	d__Bacteria;p__Firmicutes_A;c__Clostridia;o__Lachnospirales;f__Lachnospiraceae;g__Clostridium_Q;s__Clostridium_Q_sp000435655
S121C65.b1	ERZ20916573	d__Bacteria;p__Firmicutes_A;c__Clostridia;o__Lachnospirales;f__Lachnospiraceae;g__Clostridium_Q;s__Clostridium_Q_sp003024715
S100C269.b1	ERZ20477247	d__Bacteria;p__Firmicutes_A;c__Clostridia;o__Lachnospirales;f__Lachnospiraceae;g__Clostridium_Q;s__Clostridium_Q_symbiosum
S358C537.b1	ERZ20918616	d__Bacteria;p__Firmicutes_A;c__Clostridia;o__Lachnospirales;f__Lachnospiraceae;g__COE1;s__COE1_sp001916965
S1025C461.b2	ERZ20916479	d__Bacteria;p__Firmicutes_A;c__Clostridia;o__Lachnospirales;f__Lachnospiraceae;g__Coprococcus_A;s__Coprococcus_A_catus
S598C264.b2	ERZ20390301	d__Bacteria;p__Firmicutes_A;c__Clostridia;o__Lachnospirales;f__Lachnospiraceae;g__Coprococcus;s__Coprococcus_eutactus
S325C263.b2	ERZ20918588	d__Bacteria;p__Firmicutes_A;c__Clostridia;o__Lachnospirales;f__Lachnospiraceae;g__Coprococcus;s__Coprococcus_eutactus_A
S300C30.b1	ERZ20916933	d__Bacteria;p__Firmicutes_A;c__Clostridia;o__Lachnospirales;f__Lachnospiraceae;g__Coprococcus;s__Coprococcus_sp000433075
S462C495.b2	ERZ20923411	d__Bacteria;p__Firmicutes_A;c__Clostridia;o__Lachnospirales;f__Lachnospiraceae;g__Coprococcus;s__Coprococcus_sp900066115
S502C759.b1	ERZ20924391	d__Bacteria;p__Firmicutes_A;c__Clostridia;o__Lachnospirales;f__Lachnospiraceae;g__Dorea_A;s__Dorea_A_longicatena
S69C642.b2	ERZ20458421	d__Bacteria;p__Firmicutes_A;c__Clostridia;o__Lachnospirales;f__Lachnospiraceae;g__Dorea_A;s__Dorea_A_longicatena_B
S415C847.b1	ERZ20922036	d__Bacteria;p__Firmicutes_A;c__Clostridia;o__Lachnospirales;f__Lachnospiraceae;g__Dorea;s__Dorea_formicigenerans
S352C868.b2	ERZ20454575	d__Bacteria;p__Firmicutes_A;c__Clostridia;o__Lachnospirales;f__Lachnospiraceae;g__Eisenbergiella;s__Eisenbergiella_massiliensis
S287C140.b2	ERZ20392670	d__Bacteria;p__Firmicutes_A;c__Clostridia;o__Lachnospirales;f__Lachnospiraceae;g__Eisenbergiella;s__Eisenbergiella_sp900066775
S60C7625.b2	ERZ20844227	d__Bacteria;p__Firmicutes_A;c__Clostridia;o__Lachnospirales;f__Lachnospiraceae;g__Eisenbergiella;s__Eisenbergiella_sp900544445
S155C1436.b2	ERZ20916605	d__Bacteria;p__Firmicutes_A;c__Clostridia;o__Lachnospirales;f__Lachnospiraceae;g__Eisenbergiella;s__Eisenbergiella_sp900550285
S135C132.b2	ERZ20797611	d__Bacteria;p__Firmicutes_A;c__Clostridia;o__Lachnospirales;f__Lachnospiraceae;g__Eisenbergiella;s__Eisenbergiella_tayi
S143C104.b1	ERZ20916594	d__Bacteria;p__Firmicutes_A;c__Clostridia;o__Lachnospirales;f__Lachnospiraceae;g__Enterocloster;s__Enterocloster_aldenensis
S287C754.b2	ERZ20372829	d__Bacteria;p__Firmicutes_A;c__Clostridia;o__Lachnospirales;f__Lachnospiraceae;g__Enterocloster;s__Enterocloster_bolteae
S898C754.b2	ERZ20939306	d__Bacteria;p__Firmicutes_A;c__Clostridia;o__Lachnospirales;f__Lachnospiraceae;g__Enterocloster;s__Enterocloster_clostridioformis
S866C119.b2	ERZ20419522	d__Bacteria;p__Firmicutes_A;c__Clostridia;o__Lachnospirales;f__Lachnospiraceae;g__Enterocloster;s__Enterocloster_sp000431375
S456C3.b2	ERZ20923175	d__Bacteria;p__Firmicutes_A;c__Clostridia;o__Lachnospirales;f__Lachnospiraceae;g__Enterocloster;s__Enterocloster_sp001517625
S302C985.b1	ERZ20840552	d__Bacteria;p__Firmicutes_A;c__Clostridia;o__Lachnospirales;f__Lachnospiraceae;g__Enterocloster;s__Enterocloster_sp900540675
S208C174.b2	ERZ20916655	d__Bacteria;p__Firmicutes_A;c__Clostridia;o__Lachnospirales;f__Lachnospiraceae;g__Enterocloster;s__Enterocloster_sp900541315
S146C1285.b1	ERZ20916596	d__Bacteria;p__Firmicutes_A;c__Clostridia;o__Lachnospirales;f__Lachnospiraceae;g__Enterocloster;s__Enterocloster_sp900547035
S425C1858.b1	ERZ20390078	d__Bacteria;p__Firmicutes_A;c__Clostridia;o__Lachnospirales;f__Lachnospiraceae;g__Eubacterium_F;s__Eubacterium_F_sp000433735
S701C39.b2	ERZ20932952	d__Bacteria;p__Firmicutes_A;c__Clostridia;o__Lachnospirales;f__Lachnospiraceae;g__Eubacterium_F;s__Eubacterium_F_sp003491505
S989C172.b2	ERZ20941326	d__Bacteria;p__Firmicutes_A;c__Clostridia;o__Lachnospirales;f__Lachnospiraceae;g__Eubacterium_F;s__Eubacterium_F_sp900539115
S300C248.b2	ERZ20916931	d__Bacteria;p__Firmicutes_A;c__Clostridia;o__Lachnospirales;f__Lachnospiraceae;g__Eubacterium_G;s__Eubacterium_G_sp000434315
S312C217.b2	ERZ20918555	d__Bacteria;p__Firmicutes_A;c__Clostridia;o__Lachnospirales;f__Lachnospiraceae;g__Eubacterium_G;s__Eubacterium_G_sp000435815
S247C46111.b1	ERZ20377398	d__Bacteria;p__Firmicutes_A;c__Clostridia;o__Lachnospirales;f__Lachnospiraceae;g__Eubacterium_G;s__Eubacterium_G_sp900548465
S318C23.b2	ERZ20918579	d__Bacteria;p__Firmicutes_A;c__Clostridia;o__Lachnospirales;f__Lachnospiraceae;g__Eubacterium_G;s__Eubacterium_G_ventriosum
S419C862.b1	ERZ20571595	d__Bacteria;p__Firmicutes_A;c__Clostridia;o__Lachnospirales;f__Lachnospiraceae;g__Eubacterium_I;s__Eubacterium_I_ramulus
S269C115.b2	ERZ20331150	d__Bacteria;p__Firmicutes_A;c__Clostridia;o__Lachnospirales;f__Lachnospiraceae;g__Eubacterium_I;s__Eubacterium_I_ramulus_A
S307C79.b2	ERZ20917552	d__Bacteria;p__Firmicutes_A;c__Clostridia;o__Lachnospirales;f__Lachnospiraceae;g__Faecalimonas;s__
S256C408.b2	ERZ20916689	d__Bacteria;p__Firmicutes_A;c__Clostridia;o__Lachnospirales;f__Lachnospiraceae;g__Faecalimonas;s__Faecalimonas_phoceensis
S287C719.b2	ERZ20916725	d__Bacteria;p__Firmicutes_A;c__Clostridia;o__Lachnospirales;f__Lachnospiraceae;g__Faecalimonas;s__Faecalimonas_sp000209385
S117C198.b1	ERZ20916566	d__Bacteria;p__Firmicutes_A;c__Clostridia;o__Lachnospirales;f__Lachnospiraceae;g__Faecalimonas;s__Faecalimonas_umbilicata
S161C58.b1	ERZ20677764	d__Bacteria;p__Firmicutes_A;c__Clostridia;o__Lachnospirales;f__Lachnospiraceae;g__Fusicatenibacter;s__Fusicatenibacter_saccharivorans
S661C35137.b2	ERZ20930157	d__Bacteria;p__Firmicutes_A;c__Clostridia;o__Lachnospirales;f__Lachnospiraceae;g__Hungatella_A;s__Hungatella_A_hathewayi_A
S117C469.b1	ERZ20916568	d__Bacteria;p__Firmicutes_A;c__Clostridia;o__Lachnospirales;f__Lachnospiraceae;g__Hungatella;s__Hungatella_effluvii
S670C406.b2	ERZ20381166	d__Bacteria;p__Firmicutes_A;c__Clostridia;o__Lachnospirales;f__Lachnospiraceae;g__Hungatella;s__Hungatella_sp005845265
S377C170.b1	ERZ20433004	d__Bacteria;p__Firmicutes_A;c__Clostridia;o__Lachnospirales;f__Lachnospiraceae;g__KLE1615;s__KLE1615_sp900066985
S135C852.b1	ERZ20916587	d__Bacteria;p__Firmicutes_A;c__Clostridia;o__Lachnospirales;f__Lachnospiraceae;g__Lachnoclostridium_B;s__Lachnoclostridium_B_sp900066555
S874C1269.b2	ERZ20357091	d__Bacteria;p__Firmicutes_A;c__Clostridia;o__Lachnospirales;f__Lachnospiraceae;g__Lachnoclostridium_B;s__Lachnoclostridium_B_sp900543315
S217C425.b2	ERZ20916668	d__Bacteria;p__Firmicutes_A;c__Clostridia;o__Lachnospirales;f__Lachnospiraceae;g__Lachnospira;s__Lachnospira_eligens_A
S295C13.b1	ERZ20387346	d__Bacteria;p__Firmicutes_A;c__Clostridia;o__Lachnospirales;f__Lachnospiraceae;g__Lachnospira;s__Lachnospira_rogosae_A
S93C206.b2	ERZ20940260	d__Bacteria;p__Firmicutes_A;c__Clostridia;o__Lachnospirales;f__Lachnospiraceae;g__Lachnospira;s__Lachnospira_sp000436475
S365C30.b2	ERZ20918622	d__Bacteria;p__Firmicutes_A;c__Clostridia;o__Lachnospirales;f__Lachnospiraceae;g__Lachnospira;s__Lachnospira_sp000436535
S78C26.b1	ERZ20511171	d__Bacteria;p__Firmicutes_A;c__Clostridia;o__Lachnospirales;f__Lachnospiraceae;g__Lachnospira;s__Lachnospira_sp000437735
S433C19.b2	ERZ20922831	d__Bacteria;p__Firmicutes_A;c__Clostridia;o__Lachnospirales;f__Lachnospiraceae;g__Lachnospira;s__Lachnospira_sp900316325
S717C136.b2	ERZ20389970	d__Bacteria;p__Firmicutes_A;c__Clostridia;o__Lachnospirales;f__Lachnospiraceae;g__Lachnospira;s__Lachnospira_sp900545725
S904C459.b2	ERZ20939448	d__Bacteria;p__Firmicutes_A;c__Clostridia;o__Lachnospirales;f__Lachnospiraceae;g__Lachnospira;s__Lachnospira_sp900551945
S318C1030.b2	ERZ20452433	d__Bacteria;p__Firmicutes_A;c__Clostridia;o__Lachnospirales;f__Lachnospiraceae;g__Lactonifactor;s__Lactonifactor_sp009677585
S95C609.b2	ERZ20940776	d__Bacteria;p__Firmicutes_A;c__Clostridia;o__Lachnospirales;f__Lachnospiraceae;g__Mediterraneibacter;s__Mediterraneibacter_faecis
S347C11.b1	ERZ20918606	d__Bacteria;p__Firmicutes_A;c__Clostridia;o__Lachnospirales;f__Lachnospiraceae;g__Mediterraneibacter;s__Mediterraneibacter_lactaris
S135C7.b1	ERZ20361931	d__Bacteria;p__Firmicutes_A;c__Clostridia;o__Lachnospirales;f__Lachnospiraceae;g__Mediterraneibacter;s__Mediterraneibacter_torques
S478C2426.b1	ERZ20392669	d__Bacteria;p__Firmicutes_A;c__Clostridia;o__Lachnospirales;f__Lachnospiraceae;g__Merdimonas;s__Merdimonas_faecis
S269C31.b2	ERZ20916703	d__Bacteria;p__Firmicutes_A;c__Clostridia;o__Lachnospirales;f__Lachnospiraceae;g__Roseburia;s__Roseburia_hominis
S229C71.b1	ERZ20376864	d__Bacteria;p__Firmicutes_A;c__Clostridia;o__Lachnospirales;f__Lachnospiraceae;g__Roseburia;s__Roseburia_intestinalis
S744C50.b2	ERZ20895295	d__Bacteria;p__Firmicutes_A;c__Clostridia;o__Lachnospirales;f__Lachnospiraceae;g__Roseburia;s__Roseburia_sp900552665
S385C342.b2	ERZ20919082	d__Bacteria;p__Firmicutes_A;c__Clostridia;o__Lachnospirales;f__Lachnospiraceae;g__RUG115;s__RUG115_sp900066395
S392C2286.b1	ERZ20919850	d__Bacteria;p__Firmicutes_A;c__Clostridia;o__Lachnospirales;f__Lachnospiraceae;g__Ruminococcus_A;s__Ruminococcus_A_faecicola
S410C500.b1	ERZ20559847	d__Bacteria;p__Firmicutes_A;c__Clostridia;o__Lachnospirales;f__Lachnospiraceae;g__Ruminococcus_A;s__Ruminococcus_A_sp003011855
S473C356.b1	ERZ20452960	d__Bacteria;p__Firmicutes_A;c__Clostridia;o__Lachnospirales;f__Lachnospiraceae;g__Ruminococcus_B;s__Ruminococcus_B_gnavus
S287C299.b2	ERZ20916724	d__Bacteria;p__Firmicutes_A;c__Clostridia;o__Lachnospirales;f__Lachnospiraceae;g__Schaedlerella;s__Schaedlerella_glycyrrhizinilytica
S24C391.b2	ERZ20333129	d__Bacteria;p__Firmicutes_A;c__Clostridia;o__Lachnospirales;f__Lachnospiraceae;g__Schaedlerella;s__Schaedlerella_sp900066545
S84C202.b2	ERZ20937437	d__Bacteria;p__Firmicutes_A;c__Clostridia;o__Lachnospirales;f__Lachnospiraceae;g__Sellimonas;s__Sellimonas_intestinalis
S659C116.b2	ERZ20353738	d__Bacteria;p__Firmicutes_A;c__Clostridia;o__Lachnospirales;f__Lachnospiraceae;g__TF01-11;s__TF01-11_sp000436755
S252C237.b2	ERZ20844271	d__Bacteria;p__Firmicutes_A;c__Clostridia;o__Lachnospirales;f__Lachnospiraceae;g__TF01-11;s__TF01-11_sp001414325
S510C336.b2	ERZ20824683	d__Bacteria;p__Firmicutes_A;c__Clostridia;o__Lachnospirales;f__Lachnospiraceae;g__TF01-11;s__TF01-11_sp001916135
S219C98.b2	ERZ20459069	d__Bacteria;p__Firmicutes_A;c__Clostridia;o__Lachnospirales;f__Lachnospiraceae;g__TF01-11;s__TF01-11_sp003149875
S15C185.b2	ERZ20522584	d__Bacteria;p__Firmicutes_A;c__Clostridia;o__Lachnospirales;f__Lachnospiraceae;g__TF01-11;s__TF01-11_sp003524945
S374C375.b2	ERZ20918654	d__Bacteria;p__Firmicutes_A;c__Clostridia;o__Lachnospirales;f__Lachnospiraceae;g__TF01-11;s__TF01-11_sp003529475
S213C51.b2	ERZ20916666	d__Bacteria;p__Firmicutes_A;c__Clostridia;o__Lachnospirales;f__Lachnospiraceae;g__UBA11774;s__UBA11774_sp003507655
S1112C10373.b2	ERZ20916533	d__Bacteria;p__Firmicutes_A;c__Clostridia;o__Lachnospirales;f__Lachnospiraceae;g__UBA2821;s__UBA2821_sp902763335
S317C10719.b2	ERZ20918570	d__Bacteria;p__Firmicutes_A;c__Clostridia;o__Lachnospirales;f__Lachnospiraceae;g__UBA2856;s__UBA2856_sp009696445
S497C3154.b2	ERZ20924240	d__Bacteria;p__Firmicutes_A;c__Clostridia;o__Lachnospirales;f__Lachnospiraceae;g__UBA3402;s__UBA3402_sp003478355
S395C530.b2	ERZ20920121	d__Bacteria;p__Firmicutes_A;c__Clostridia;o__Lachnospirales;f__Lachnospiraceae;g__UBA5416;s__UBA5416_sp900539175
S290C742.b1	ERZ20503392	d__Bacteria;p__Firmicutes_A;c__Clostridia;o__Lachnospirales;f__Lachnospiraceae;g__UBA9502;s__UBA9502_sp003478505
S759C3292.b2	ERZ20934645	d__Bacteria;p__Firmicutes_A;c__Clostridia;o__Lachnospirales;f__Lachnospiraceae;g__UBA9502;s__UBA9502_sp003480315
S105C1567.b1	ERZ20916504	d__Bacteria;p__Firmicutes_A;c__Clostridia;o__Lachnospirales;f__Lachnospiraceae;g__UBA9502;s__UBA9502_sp003506385
S286C1292.b1	ERZ20821866	d__Bacteria;p__Firmicutes_A;c__Clostridia;o__Lachnospirales;f__Lachnospiraceae;g__UBA9502;s__UBA9502_sp900538475
S144C74.b1	ERZ20916595	d__Bacteria;p__Firmicutes_A;c__Clostridia;o__Lachnospirales;f__Lachnospiraceae;g__UBA9502;s__UBA9502_sp900540335
S326C392.b2	ERZ20876690	d__Bacteria;p__Firmicutes_A;c__Clostridia;o__Lachnospirales;f__Lachnospiraceae;g__UBA9502;s__UBA9502_sp900555625
S134C1023.b2	ERZ20377339	d__Bacteria;p__Firmicutes_A;c__Clostridia;o__Lachnospirales;f__Lachnospiraceae;g__UMGS1370;s__UMGS1370_sp900542035
S222C49.b1	ERZ20435585	d__Bacteria;p__Firmicutes_A;c__Clostridia;o__Lachnospirales;f__Lachnospiraceae;g__UMGS1375;s__UMGS1375_sp900066615
S282C1347.b2	ERZ20916715	d__Bacteria;p__Firmicutes_A;c__Clostridia;o__Lachnospirales;f__Lachnospiraceae;g__UMGS1375;s__UMGS1375_sp900551235
S994C306.b2	ERZ20941377	d__Bacteria;p__Firmicutes_A;c__Clostridia;o__Lachnospirales;f__Lachnospiraceae;g__VUNI01;s__
S297C78.b2	ERZ20379553	d__Bacteria;p__Firmicutes_A;c__Clostridia;o__Monoglobales_A;f__UBA1381;g__CAG-41;s__CAG-41_sp900066215
S378C13815.b2	ERZ20449694	d__Bacteria;p__Firmicutes_A;c__Clostridia;o__Monoglobales_A;f__UBA1381;g__HGM11521;s__HGM11521_sp900751885
S384C27949.b2	ERZ20506169	d__Bacteria;p__Firmicutes_A;c__Clostridia;o__Monoglobales_A;f__UBA1381;g__UBA4716;s__
S689C999.b2	ERZ20932171	d__Bacteria;p__Firmicutes_A;c__Clostridia;o__Monoglobales;f__Monoglobaceae;g__Monoglobus;s__Monoglobus_pectinilyticus
S200C1390.b1	ERZ20916645	d__Bacteria;p__Firmicutes_A;c__Clostridia;o__Monoglobales;f__Monoglobaceae;g__UMGS1326;s__
S1137C1351.b2	ERZ20916559	d__Bacteria;p__Firmicutes_A;c__Clostridia;o__Monoglobales;f__Monoglobaceae;g__UMGS1820;s__
S400C652.b2	ERZ20920700	d__Bacteria;p__Firmicutes_A;c__Clostridia;o__Oscillospirales;f__Acutalibacteraceae;g__Acutalibacter;s__Acutalibacter_sp000435395
S616C1910.b2	ERZ20927220	d__Bacteria;p__Firmicutes_A;c__Clostridia;o__Oscillospirales;f__Acutalibacteraceae;g__Acutalibacter;s__Acutalibacter_sp900543555
S406C3542.b1	ERZ20332667	d__Bacteria;p__Firmicutes_A;c__Clostridia;o__Oscillospirales;f__Acutalibacteraceae;g__Anaeromassilibacillus;s__Anaeromassilibacillus_sp002159845
S681C242.b2	ERZ20931731	d__Bacteria;p__Firmicutes_A;c__Clostridia;o__Oscillospirales;f__Acutalibacteraceae;g__CAG-177;s__CAG-177_sp000431775
S554C278.b2	ERZ20926331	d__Bacteria;p__Firmicutes_A;c__Clostridia;o__Oscillospirales;f__Acutalibacteraceae;g__CAG-177;s__CAG-177_sp003514385
S286C228.b1	ERZ20916722	d__Bacteria;p__Firmicutes_A;c__Clostridia;o__Oscillospirales;f__Acutalibacteraceae;g__CAG-177;s__CAG-177_sp003538135
S274C174.b1	ERZ20916705	d__Bacteria;p__Firmicutes_A;c__Clostridia;o__Oscillospirales;f__Acutalibacteraceae;g__CAG-180;s__CAG-180_sp000432435
S176C3625.b2	ERZ20960316	d__Bacteria;p__Firmicutes_A;c__Clostridia;o__Oscillospirales;f__Acutalibacteraceae;g__CAG-180;s__CAG-180_sp004556705
S295C10.b1	ERZ20916924	d__Bacteria;p__Firmicutes_A;c__Clostridia;o__Oscillospirales;f__Acutalibacteraceae;g__CAG-217;s__CAG-217_sp000436335
S320C224.b1	ERZ20371076	d__Bacteria;p__Firmicutes_A;c__Clostridia;o__Oscillospirales;f__Acutalibacteraceae;g__CAG-488;s__CAG-488_sp000434055
S209C1113.b1	ERZ20916658	d__Bacteria;p__Firmicutes_A;c__Clostridia;o__Oscillospirales;f__Acutalibacteraceae;g__CAG-488;s__CAG-488_sp000434915
S577C1140.b2	ERZ20926646	d__Bacteria;p__Firmicutes_A;c__Clostridia;o__Oscillospirales;f__Acutalibacteraceae;g__CAG-488;s__CAG-488_sp900539465
S459C1302.b1	ERZ20923259	d__Bacteria;p__Firmicutes_A;c__Clostridia;o__Oscillospirales;f__Acutalibacteraceae;g__CAG-964;s__CAG-964_sp000435335
S27C401.b1	ERZ20916713	d__Bacteria;p__Firmicutes_A;c__Clostridia;o__Oscillospirales;f__Acutalibacteraceae;g__Clostridium_A;s__Clostridium_A_leptum
S20C58588.b2	ERZ20916661	d__Bacteria;p__Firmicutes_A;c__Clostridia;o__Oscillospirales;f__Acutalibacteraceae;g__Eubacterium_R;s__
S207C5386.b1	ERZ20916654	d__Bacteria;p__Firmicutes_A;c__Clostridia;o__Oscillospirales;f__Acutalibacteraceae;g__Eubacterium_R;s__Eubacterium_R_coprostanoligenes
S1028C346.b2	ERZ20916482	d__Bacteria;p__Firmicutes_A;c__Clostridia;o__Oscillospirales;f__Acutalibacteraceae;g__Eubacterium_R;s__Eubacterium_R_sp000431535
S338C831.b1	ERZ20918602	d__Bacteria;p__Firmicutes_A;c__Clostridia;o__Oscillospirales;f__Acutalibacteraceae;g__Eubacterium_R;s__Eubacterium_R_sp000433975
S415C205.b2	ERZ20922000	d__Bacteria;p__Firmicutes_A;c__Clostridia;o__Oscillospirales;f__Acutalibacteraceae;g__Eubacterium_R;s__Eubacterium_R_sp000434995
S350C371.b2	ERZ20332638	d__Bacteria;p__Firmicutes_A;c__Clostridia;o__Oscillospirales;f__Acutalibacteraceae;g__Eubacterium_R;s__Eubacterium_R_sp000436835
S1135C291.b2	ERZ20916555	d__Bacteria;p__Firmicutes_A;c__Clostridia;o__Oscillospirales;f__Acutalibacteraceae;g__Eubacterium_R;s__Eubacterium_R_sp003526845
S186C5192.b1	ERZ20352856	d__Bacteria;p__Firmicutes_A;c__Clostridia;o__Oscillospirales;f__Acutalibacteraceae;g__Eubacterium_R;s__Eubacterium_R_sp900539165
S1119C1174.b2	ERZ20916538	d__Bacteria;p__Firmicutes_A;c__Clostridia;o__Oscillospirales;f__Acutalibacteraceae;g__Eubacterium_R;s__Eubacterium_R_sp900539325
S1036C303.b2	ERZ20364796	d__Bacteria;p__Firmicutes_A;c__Clostridia;o__Oscillospirales;f__Acutalibacteraceae;g__Eubacterium_R;s__Eubacterium_R_sp900539425
S283C3232.b1	ERZ20916717	d__Bacteria;p__Firmicutes_A;c__Clostridia;o__Oscillospirales;f__Acutalibacteraceae;g__Eubacterium_R;s__Eubacterium_R_sp900539775
S359C483.b1	ERZ20918617	d__Bacteria;p__Firmicutes_A;c__Clostridia;o__Oscillospirales;f__Acutalibacteraceae;g__Eubacterium_R;s__Eubacterium_R_sp900542875
S439C39080.b1	ERZ20357462	d__Bacteria;p__Firmicutes_A;c__Clostridia;o__Oscillospirales;f__Acutalibacteraceae;g__Eubacterium_R;s__Eubacterium_R_sp900546785
S685C21623.b2	ERZ20800485	d__Bacteria;p__Firmicutes_A;c__Clostridia;o__Oscillospirales;f__Acutalibacteraceae;g__Pseudoruminococcus;s__
S660C334.b2	ERZ20930056	d__Bacteria;p__Firmicutes_A;c__Clostridia;o__Oscillospirales;f__Acutalibacteraceae;g__Pseudoruminococcus;s__Pseudoruminococcus_massiliensis
S371C181.b1	ERZ20918645	d__Bacteria;p__Firmicutes_A;c__Clostridia;o__Oscillospirales;f__Acutalibacteraceae;g__Ruminococcus_E;s__Ruminococcus_E_bromii
S850C2593.b2	ERZ20455898	d__Bacteria;p__Firmicutes_A;c__Clostridia;o__Oscillospirales;f__Acutalibacteraceae;g__Ruminococcus_E;s__Ruminococcus_E_sp002493635
S252C478.b1	ERZ20452342	d__Bacteria;p__Firmicutes_A;c__Clostridia;o__Oscillospirales;f__Acutalibacteraceae;g__Ruminococcus_E;s__Ruminococcus_E_sp003438075
S70C282.b1	ERZ20377782	d__Bacteria;p__Firmicutes_A;c__Clostridia;o__Oscillospirales;f__Acutalibacteraceae;g__Ruminococcus_E;s__Ruminococcus_E_sp003526955
S538C99.b2	ERZ20925455	d__Bacteria;p__Firmicutes_A;c__Clostridia;o__Oscillospirales;f__Acutalibacteraceae;g__Ruminococcus_E;s__Ruminococcus_E_sp900314705
S675C44.b2	ERZ20931125	d__Bacteria;p__Firmicutes_A;c__Clostridia;o__Oscillospirales;f__Acutalibacteraceae;g__UBA1417;s__UBA1417_sp003531055
S393C84.b2	ERZ20870220	d__Bacteria;p__Firmicutes_A;c__Clostridia;o__Oscillospirales;f__Acutalibacteraceae;g__UBA1691;s__UBA1691_sp900544375
S5C1431.b1	ERZ20926923	d__Bacteria;p__Firmicutes_A;c__Clostridia;o__Oscillospirales;f__Acutalibacteraceae;g__UBA1691;s__UBA1691_sp900549825
S262C44932.b2	ERZ20357311	d__Bacteria;p__Firmicutes_A;c__Clostridia;o__Oscillospirales;f__Acutalibacteraceae;g__UBA737;s__
S617C1665.b2	ERZ20927390	d__Bacteria;p__Firmicutes_A;c__Clostridia;o__Oscillospirales;f__Acutalibacteraceae;g__UBA737;s__UBA737_sp002431945
S302C1771.b2	ERZ20390775	d__Bacteria;p__Firmicutes_A;c__Clostridia;o__Oscillospirales;f__Acutalibacteraceae;g__UBA737;s__UBA737_sp900549055
S830C1771.b2	ERZ20936685	d__Bacteria;p__Firmicutes_A;c__Clostridia;o__Oscillospirales;f__Acutalibacteraceae;g__UBA737;s__UBA737_sp900549755
S106C2086.b1	ERZ20916508	d__Bacteria;p__Firmicutes_A;c__Clostridia;o__Oscillospirales;f__Acutalibacteraceae;g__UMGS1071;s__UMGS1071_sp900541905
S135C1578.b2	ERZ20916586	d__Bacteria;p__Firmicutes_A;c__Clostridia;o__Oscillospirales;f__Acutalibacteraceae;g__UMGS1071;s__UMGS1071_sp900542375
S26C490.b1	ERZ20357214	d__Bacteria;p__Firmicutes_A;c__Clostridia;o__Oscillospirales;f__Acutalibacteraceae;g__UMGS1474;s__UMGS1474_sp900547105
S312C709.b2	ERZ20451222	d__Bacteria;p__Firmicutes_A;c__Clostridia;o__Oscillospirales;f__Acutalibacteraceae;g__UMGS1474;s__UMGS1474_sp900552115
S267C7827.b2	ERZ20916701	d__Bacteria;p__Firmicutes_A;c__Clostridia;o__Oscillospirales;f__Acutalibacteraceae;g__UMGS1484;s__UMGS1484_sp902388225
S493C173.b2	ERZ20641189	d__Bacteria;p__Firmicutes_A;c__Clostridia;o__Oscillospirales;f__Acutalibacteraceae;g__UMGS1591;s__
S712C309.b2	ERZ20933737	d__Bacteria;p__Firmicutes_A;c__Clostridia;o__Oscillospirales;f__Acutalibacteraceae;g__UMGS172;s__UMGS172_sp900539855
S133C2804.b2	ERZ20916582	d__Bacteria;p__Firmicutes_A;c__Clostridia;o__Oscillospirales;f__Acutalibacteraceae;g__UMGS263;s__UMGS263_sp900540535
S655C885.b2	ERZ20929757	d__Bacteria;p__Firmicutes_A;c__Clostridia;o__Oscillospirales;f__Acutalibacteraceae;g__UMGS403;s__UMGS403_sp900540275
S457C6038.b1	ERZ20923215	d__Bacteria;p__Firmicutes_A;c__Clostridia;o__Oscillospirales;f__Acutalibacteraceae;g__UMGS403;s__UMGS403_sp900541565
S881C1782.b2	ERZ20369300	d__Bacteria;p__Firmicutes_A;c__Clostridia;o__Oscillospirales;f__Acutalibacteraceae;g__UMGS905;s__UMGS905_sp900540085
S695C127.b2	ERZ20448429	d__Bacteria;p__Firmicutes_A;c__Clostridia;o__Oscillospirales;f__Butyricicoccaceae;g__Agathobaculum;s__Agathobaculum_butyriciproducens
S629C583.b2	ERZ20928160	d__Bacteria;p__Firmicutes_A;c__Clostridia;o__Oscillospirales;f__Butyricicoccaceae;g__Agathobaculum;s__Agathobaculum_sp003481705
S961C563.b2	ERZ20940880	d__Bacteria;p__Firmicutes_A;c__Clostridia;o__Oscillospirales;f__Butyricicoccaceae;g__Agathobaculum;s__Agathobaculum_sp900544475
S662C940.b2	ERZ20930316	d__Bacteria;p__Firmicutes_A;c__Clostridia;o__Oscillospirales;f__Butyricicoccaceae;g__Butyricicoccus_A;s__Butyricicoccus_A_sp002395695
S427C7122.b1	ERZ20922594	d__Bacteria;p__Firmicutes_A;c__Clostridia;o__Oscillospirales;f__Butyricicoccaceae;g__Butyricicoccus;s__Butyricicoccus_pullicaecorum
S686C1200.b2	ERZ20932051	d__Bacteria;p__Firmicutes_A;c__Clostridia;o__Oscillospirales;f__CAG-272;g__CAG-272;s__CAG-272_sp000433515
S631C134.b2	ERZ20393399	d__Bacteria;p__Firmicutes_A;c__Clostridia;o__Oscillospirales;f__CAG-272;g__CAG-448;s__CAG-448_sp003150135
S908C1149.b2	ERZ20939486	d__Bacteria;p__Firmicutes_A;c__Clostridia;o__Oscillospirales;f__CAG-272;g__CAG-841;s__CAG-841_sp000437375
S550C1594.b2	ERZ20926117	d__Bacteria;p__Firmicutes_A;c__Clostridia;o__Oscillospirales;f__CAG-272;g__CAG-841;s__CAG-841_sp900544285
S668C25417.b2	ERZ20330905	d__Bacteria;p__Firmicutes_A;c__Clostridia;o__Oscillospirales;f__CAG-272;g__Firm-07;s__
S710C595.b2	ERZ20933603	d__Bacteria;p__Firmicutes_A;c__Clostridia;o__Oscillospirales;f__CAG-272;g__UBA11512;s__UBA11512_sp003522145
S668C18936.b2	ERZ20930699	d__Bacteria;p__Firmicutes_A;c__Clostridia;o__Oscillospirales;f__CAG-272;g__UBA1740;s__UBA1740_sp004558975
S321C232.b1	ERZ20918583	d__Bacteria;p__Firmicutes_A;c__Clostridia;o__Oscillospirales;f__CAG-272;g__UMGS1312;s__UMGS1312_sp900550625
S827C5238.b2	ERZ20394817	d__Bacteria;p__Firmicutes_A;c__Clostridia;o__Oscillospirales;f__CAG-272;g__UMGS1696;s__UMGS1696_sp900753285
S648C699.b2	ERZ20929277	d__Bacteria;p__Firmicutes_A;c__Clostridia;o__Oscillospirales;f__CAG-272;g__UMGS1865;s__UMGS1865_sp900547725
S674C7515.b2	ERZ20390147	d__Bacteria;p__Firmicutes_A;c__Clostridia;o__Oscillospirales;f__CAG-272;g__UMGS731;s__UMGS731_sp900544985
S637C94.b2	ERZ20392174	d__Bacteria;p__Firmicutes_A;c__Clostridia;o__Oscillospirales;f__Oscillospiraceae;g__CAG-103;s__CAG-103_sp000432375
S71C1383.b1	ERZ20390004	d__Bacteria;p__Firmicutes_A;c__Clostridia;o__Oscillospirales;f__Oscillospiraceae;g__CAG-103;s__CAG-103_sp900317855
S324C799.b1	ERZ20918586	d__Bacteria;p__Firmicutes_A;c__Clostridia;o__Oscillospirales;f__Oscillospiraceae;g__CAG-103;s__CAG-103_sp900543625
S700C251.b2	ERZ20452174	d__Bacteria;p__Firmicutes_A;c__Clostridia;o__Oscillospirales;f__Oscillospiraceae;g__CAG-103;s__CAG-103_sp900757655
S618C95.b2	ERZ20927622	d__Bacteria;p__Firmicutes_A;c__Clostridia;o__Oscillospirales;f__Oscillospiraceae;g__CAG-110;s__CAG-110_sp000434635
S423C32.b2	ERZ20922520	d__Bacteria;p__Firmicutes_A;c__Clostridia;o__Oscillospirales;f__Oscillospiraceae;g__CAG-110;s__CAG-110_sp000435995
S421C77.b2	ERZ20391432	d__Bacteria;p__Firmicutes_A;c__Clostridia;o__Oscillospirales;f__Oscillospiraceae;g__CAG-110;s__CAG-110_sp003525905
S242C325.b1	ERZ20916682	d__Bacteria;p__Firmicutes_A;c__Clostridia;o__Oscillospirales;f__Oscillospiraceae;g__CAG-110;s__CAG-110_sp900540635
S248C2020.b1	ERZ20916685	d__Bacteria;p__Firmicutes_A;c__Clostridia;o__Oscillospirales;f__Oscillospiraceae;g__CAG-110;s__CAG-110_sp900544705
S166C2145.b2	ERZ20331785	d__Bacteria;p__Firmicutes_A;c__Clostridia;o__Oscillospirales;f__Oscillospiraceae;g__CAG-110;s__CAG-110_sp900544945
S815C1374.b2	ERZ20423957	d__Bacteria;p__Firmicutes_A;c__Clostridia;o__Oscillospirales;f__Oscillospiraceae;g__CAG-110;s__CAG-110_sp900544975
S128C95.b2	ERZ20916579	d__Bacteria;p__Firmicutes_A;c__Clostridia;o__Oscillospirales;f__Oscillospiraceae;g__CAG-110;s__CAG-110_sp900546075
S702C849.b2	ERZ20484748	d__Bacteria;p__Firmicutes_A;c__Clostridia;o__Oscillospirales;f__Oscillospiraceae;g__CAG-110;s__CAG-110_sp900546915
S1061C397.b2	ERZ20916505	d__Bacteria;p__Firmicutes_A;c__Clostridia;o__Oscillospirales;f__Oscillospiraceae;g__CAG-110;s__CAG-110_sp900547405
S282C1014.b2	ERZ20916714	d__Bacteria;p__Firmicutes_A;c__Clostridia;o__Oscillospirales;f__Oscillospiraceae;g__CAG-110;s__CAG-110_sp900549705
S356C826.b2	ERZ20918615	d__Bacteria;p__Firmicutes_A;c__Clostridia;o__Oscillospirales;f__Oscillospiraceae;g__CAG-110;s__CAG-110_sp900553805
S197C768.b2	ERZ20844183	d__Bacteria;p__Firmicutes_A;c__Clostridia;o__Oscillospirales;f__Oscillospiraceae;g__CAG-170;s__CAG-170_sp000432135
S245C1454.b1	ERZ20916683	d__Bacteria;p__Firmicutes_A;c__Clostridia;o__Oscillospirales;f__Oscillospiraceae;g__CAG-170;s__CAG-170_sp000436735
S267C490.b2	ERZ20916700	d__Bacteria;p__Firmicutes_A;c__Clostridia;o__Oscillospirales;f__Oscillospiraceae;g__CAG-170;s__CAG-170_sp002404795
S400C626.b2	ERZ20920657	d__Bacteria;p__Firmicutes_A;c__Clostridia;o__Oscillospirales;f__Oscillospiraceae;g__CAG-170;s__CAG-170_sp003516765
S93C565.b2	ERZ20359883	d__Bacteria;p__Firmicutes_A;c__Clostridia;o__Oscillospirales;f__Oscillospiraceae;g__CAG-170;s__CAG-170_sp900545925
S858C412.b2	ERZ20937730	d__Bacteria;p__Firmicutes_A;c__Clostridia;o__Oscillospirales;f__Oscillospiraceae;g__CAG-170;s__CAG-170_sp900548625
S262C647.b2	ERZ20916697	d__Bacteria;p__Firmicutes_A;c__Clostridia;o__Oscillospirales;f__Oscillospiraceae;g__CAG-170;s__CAG-170_sp900549635
S50C1871.b2	ERZ20924653	d__Bacteria;p__Firmicutes_A;c__Clostridia;o__Oscillospirales;f__Oscillospiraceae;g__CAG-170;s__CAG-170_sp900553545
S413C138.b2	ERZ20386358	d__Bacteria;p__Firmicutes_A;c__Clostridia;o__Oscillospirales;f__Oscillospiraceae;g__CAG-83;s__CAG-83_sp000431575
S1042C89.b2	ERZ20916491	d__Bacteria;p__Firmicutes_A;c__Clostridia;o__Oscillospirales;f__Oscillospiraceae;g__CAG-83;s__CAG-83_sp000435555
S682C60.b2	ERZ20931805	d__Bacteria;p__Firmicutes_A;c__Clostridia;o__Oscillospirales;f__Oscillospiraceae;g__CAG-83;s__CAG-83_sp000435975
S360C76.b2	ERZ20918619	d__Bacteria;p__Firmicutes_A;c__Clostridia;o__Oscillospirales;f__Oscillospiraceae;g__CAG-83;s__CAG-83_sp001916855
S846C669.b2	ERZ20377274	d__Bacteria;p__Firmicutes_A;c__Clostridia;o__Oscillospirales;f__Oscillospiraceae;g__CAG-83;s__CAG-83_sp003539495
S214C958.b2	ERZ20392588	d__Bacteria;p__Firmicutes_A;c__Clostridia;o__Oscillospirales;f__Oscillospiraceae;g__CAG-83;s__CAG-83_sp900545495
S142C317.b2	ERZ20453102	d__Bacteria;p__Firmicutes_A;c__Clostridia;o__Oscillospirales;f__Oscillospiraceae;g__CAG-83;s__CAG-83_sp900545585
S705C1159.b2	ERZ20933207	d__Bacteria;p__Firmicutes_A;c__Clostridia;o__Oscillospirales;f__Oscillospiraceae;g__CAG-83;s__CAG-83_sp900547745
S375C969.b1	ERZ20918656	d__Bacteria;p__Firmicutes_A;c__Clostridia;o__Oscillospirales;f__Oscillospiraceae;g__CAG-83;s__CAG-83_sp900548615
S541C333.b2	ERZ20925584	d__Bacteria;p__Firmicutes_A;c__Clostridia;o__Oscillospirales;f__Oscillospiraceae;g__CAG-83;s__CAG-83_sp900549395
S1135C512.b2	ERZ20452490	d__Bacteria;p__Firmicutes_A;c__Clostridia;o__Oscillospirales;f__Oscillospiraceae;g__CAG-83;s__CAG-83_sp900552475
S321C12803.b1	ERZ20360568	d__Bacteria;p__Firmicutes_A;c__Clostridia;o__Oscillospirales;f__Oscillospiraceae;g__CAG-83;s__CAG-83_sp900757415
S11C398.b2	ERZ20435478	d__Bacteria;p__Firmicutes_A;c__Clostridia;o__Oscillospirales;f__Oscillospiraceae;g__Dysosmobacter;s__Dysosmobacter_sp001916835
S548C118.b1	ERZ20925912	d__Bacteria;p__Firmicutes_A;c__Clostridia;o__Oscillospirales;f__Oscillospiraceae;g__Dysosmobacter;s__Dysosmobacter_sp900542115
S562C398.b2	ERZ20926378	d__Bacteria;p__Firmicutes_A;c__Clostridia;o__Oscillospirales;f__Oscillospiraceae;g__Dysosmobacter;s__Dysosmobacter_sp900544105
S830C329.b2	ERZ20363164	d__Bacteria;p__Firmicutes_A;c__Clostridia;o__Oscillospirales;f__Oscillospiraceae;g__Dysosmobacter;s__Dysosmobacter_sp900544615
S813C1086.b2	ERZ20935909	d__Bacteria;p__Firmicutes_A;c__Clostridia;o__Oscillospirales;f__Oscillospiraceae;g__Dysosmobacter;s__Dysosmobacter_sp900554425
S333C202.b1	ERZ20393335	d__Bacteria;p__Firmicutes_A;c__Clostridia;o__Oscillospirales;f__Oscillospiraceae;g__Dysosmobacter;s__Dysosmobacter_welbionis
S638C388.b2	ERZ20928701	d__Bacteria;p__Firmicutes_A;c__Clostridia;o__Oscillospirales;f__Oscillospiraceae;g__ER4;s__ER4_sp000765235
S267C349.b2	ERZ20916699	d__Bacteria;p__Firmicutes_A;c__Clostridia;o__Oscillospirales;f__Oscillospiraceae;g__ER4;s__ER4_sp003522105
S677C159.b2	ERZ20452223	d__Bacteria;p__Firmicutes_A;c__Clostridia;o__Oscillospirales;f__Oscillospiraceae;g__ER4;s__ER4_sp900317525
S35C304.b1	ERZ20918618	d__Bacteria;p__Firmicutes_A;c__Clostridia;o__Oscillospirales;f__Oscillospiraceae;g__ER4;s__ER4_sp900550165
S389C250.b1	ERZ20919552	d__Bacteria;p__Firmicutes_A;c__Clostridia;o__Oscillospirales;f__Oscillospiraceae;g__Evtepia;s__Evtepia_gabavorous
S407C553.b1	ERZ20921390	d__Bacteria;p__Firmicutes_A;c__Clostridia;o__Oscillospirales;f__Oscillospiraceae;g__Evtepia;s__Evtepia_sp004556345
S639C385.b2	ERZ20928791	d__Bacteria;p__Firmicutes_A;c__Clostridia;o__Oscillospirales;f__Oscillospiraceae;g__Evtepia;s__Evtepia_sp900546255
S638C361.b2	ERZ20362771	d__Bacteria;p__Firmicutes_A;c__Clostridia;o__Oscillospirales;f__Oscillospiraceae;g__F23-B02;s__F23-B02_sp001916715
S402C252.b2	ERZ20419833	d__Bacteria;p__Firmicutes_A;c__Clostridia;o__Oscillospirales;f__Oscillospiraceae;g__F23-B02;s__F23-B02_sp900545805
S515C293.b1	ERZ20925084	d__Bacteria;p__Firmicutes_A;c__Clostridia;o__Oscillospirales;f__Oscillospiraceae;g__Flavonifractor;s__Flavonifractor_plautii
S340C1017.b2	ERZ20918603	d__Bacteria;p__Firmicutes_A;c__Clostridia;o__Oscillospirales;f__Oscillospiraceae;g__Intestinimonas;s__Intestinimonas_butyriciproducens
S138C3490.b1	ERZ20819230	d__Bacteria;p__Firmicutes_A;c__Clostridia;o__Oscillospirales;f__Oscillospiraceae;g__Intestinimonas;s__Intestinimonas_sp900540545
S336C654.b2	ERZ20353352	d__Bacteria;p__Firmicutes_A;c__Clostridia;o__Oscillospirales;f__Oscillospiraceae;g__Lawsonibacter;s__Lawsonibacter_sp000177015
S302C284.b1	ERZ20916936	d__Bacteria;p__Firmicutes_A;c__Clostridia;o__Oscillospirales;f__Oscillospiraceae;g__Lawsonibacter;s__Lawsonibacter_sp900066825
S387C2358.b1	ERZ20919436	d__Bacteria;p__Firmicutes_A;c__Clostridia;o__Oscillospirales;f__Oscillospiraceae;g__NK3B98;s__NK3B98_sp900545815
S293C903.b1	ERZ20916923	d__Bacteria;p__Firmicutes_A;c__Clostridia;o__Oscillospirales;f__Oscillospiraceae;g__UBA1777;s__UBA1777_sp003150355
S1024C1900.b2	ERZ20380327	d__Bacteria;p__Firmicutes_A;c__Clostridia;o__Oscillospirales;f__Oscillospiraceae;g__UBA5446;s__UBA5446_sp900544295
S1045C1040.b2	ERZ20453841	d__Bacteria;p__Firmicutes_A;c__Clostridia;o__Oscillospirales;f__Oscillospiraceae;g__UBA5446;s__UBA5446_sp900545405
S657C1189.b2	ERZ20929847	d__Bacteria;p__Firmicutes_A;c__Clostridia;o__Oscillospirales;f__Oscillospiraceae;g__UMGS1872;s__
S920C7669.b2	ERZ20940005	d__Bacteria;p__Firmicutes_A;c__Clostridia;o__Oscillospirales;f__Oscillospiraceae;g__UMGS1872;s__UMGS1872_sp900549475
S549C983.b2	ERZ20357314	d__Bacteria;p__Firmicutes_A;c__Clostridia;o__Oscillospirales;f__Ruminococcaceae;g__Anaerotruncus;s__Anaerotruncus_colihominis
S332C255.b1	ERZ20421730	d__Bacteria;p__Firmicutes_A;c__Clostridia;o__Oscillospirales;f__Ruminococcaceae;g__CAG-115;s__CAG-115_sp003507295
S676C126.b2	ERZ20931174	d__Bacteria;p__Firmicutes_A;c__Clostridia;o__Oscillospirales;f__Ruminococcaceae;g__CAG-115;s__CAG-115_sp003531585
S684C301.b2	ERZ20931970	d__Bacteria;p__Firmicutes_A;c__Clostridia;o__Oscillospirales;f__Ruminococcaceae;g__CAG-353;s__CAG-353_sp900066885
S201C1979.b1	ERZ20916647	d__Bacteria;p__Firmicutes_A;c__Clostridia;o__Oscillospirales;f__Ruminococcaceae;g__CAG-353;s__CAG-353_sp900768995
S743C1152.b2	ERZ20934363	d__Bacteria;p__Firmicutes_A;c__Clostridia;o__Oscillospirales;f__Ruminococcaceae;g__Faecalibacterium;s__
S755C1365.b2	ERZ20934592	d__Bacteria;p__Firmicutes_A;c__Clostridia;o__Oscillospirales;f__Ruminococcaceae;g__Faecalibacterium;s__Faecalibacterium_prausnitzii
S134C81.b1	ERZ20916584	d__Bacteria;p__Firmicutes_A;c__Clostridia;o__Oscillospirales;f__Ruminococcaceae;g__Faecalibacterium;s__Faecalibacterium_prausnitzii_C
S111C387.b2	ERZ20916539	d__Bacteria;p__Firmicutes_A;c__Clostridia;o__Oscillospirales;f__Ruminococcaceae;g__Faecalibacterium;s__Faecalibacterium_prausnitzii_D
S1007C53.b2	ERZ20916474	d__Bacteria;p__Firmicutes_A;c__Clostridia;o__Oscillospirales;f__Ruminococcaceae;g__Faecalibacterium;s__Faecalibacterium_prausnitzii_E
S324C426.b2	ERZ20918585	d__Bacteria;p__Firmicutes_A;c__Clostridia;o__Oscillospirales;f__Ruminococcaceae;g__Faecalibacterium;s__Faecalibacterium_prausnitzii_F
S506C1400.b2	ERZ20924474	d__Bacteria;p__Firmicutes_A;c__Clostridia;o__Oscillospirales;f__Ruminococcaceae;g__Faecalibacterium;s__Faecalibacterium_prausnitzii_G
S292C386.b1	ERZ20916922	d__Bacteria;p__Firmicutes_A;c__Clostridia;o__Oscillospirales;f__Ruminococcaceae;g__Faecalibacterium;s__Faecalibacterium_prausnitzii_H
S326C245.b2	ERZ20918589	d__Bacteria;p__Firmicutes_A;c__Clostridia;o__Oscillospirales;f__Ruminococcaceae;g__Faecalibacterium;s__Faecalibacterium_prausnitzii_I
S302C1522.b2	ERZ20916935	d__Bacteria;p__Firmicutes_A;c__Clostridia;o__Oscillospirales;f__Ruminococcaceae;g__Faecalibacterium;s__Faecalibacterium_prausnitzii_J
S859C542.b2	ERZ20937823	d__Bacteria;p__Firmicutes_A;c__Clostridia;o__Oscillospirales;f__Ruminococcaceae;g__Faecalibacterium;s__Faecalibacterium_sp900539885
S292C240.b2	ERZ20386495	d__Bacteria;p__Firmicutes_A;c__Clostridia;o__Oscillospirales;f__Ruminococcaceae;g__Faecalibacterium;s__Faecalibacterium_sp900539945
S889C848.b2	ERZ20939036	d__Bacteria;p__Firmicutes_A;c__Clostridia;o__Oscillospirales;f__Ruminococcaceae;g__Faecalibacterium;s__Faecalibacterium_sp900540455
S110C112.b2	ERZ20916530	d__Bacteria;p__Firmicutes_A;c__Clostridia;o__Oscillospirales;f__Ruminococcaceae;g__Faecalibacterium;s__Faecalibacterium_sp900758465
S65C3460.b2	ERZ20930016	d__Bacteria;p__Firmicutes_A;c__Clostridia;o__Oscillospirales;f__Ruminococcaceae;g__Fournierella;s__Fournierella_massiliensis
S305C5236.b2	ERZ20917143	d__Bacteria;p__Firmicutes_A;c__Clostridia;o__Oscillospirales;f__Ruminococcaceae;g__Gemmiger;s__
S255C374.b2	ERZ20387033	d__Bacteria;p__Firmicutes_A;c__Clostridia;o__Oscillospirales;f__Ruminococcaceae;g__Gemmiger;s__Gemmiger_formicilis
S47C59.b1	ERZ20345345	d__Bacteria;p__Firmicutes_A;c__Clostridia;o__Oscillospirales;f__Ruminococcaceae;g__Gemmiger;s__Gemmiger_qucibialis
S1082C1719.b2	ERZ20916516	d__Bacteria;p__Firmicutes_A;c__Clostridia;o__Oscillospirales;f__Ruminococcaceae;g__Gemmiger;s__Gemmiger_sp004555405
S308C64.b2	ERZ20918223	d__Bacteria;p__Firmicutes_A;c__Clostridia;o__Oscillospirales;f__Ruminococcaceae;g__Gemmiger;s__Gemmiger_sp900539695
S312C339.b2	ERZ20918561	d__Bacteria;p__Firmicutes_A;c__Clostridia;o__Oscillospirales;f__Ruminococcaceae;g__Gemmiger;s__Gemmiger_sp900540595
S659C257.b2	ERZ20929955	d__Bacteria;p__Firmicutes_A;c__Clostridia;o__Oscillospirales;f__Ruminococcaceae;g__Gemmiger;s__Gemmiger_sp900540775
S134C86.b2	ERZ20360498	d__Bacteria;p__Firmicutes_A;c__Clostridia;o__Oscillospirales;f__Ruminococcaceae;g__Negativibacillus;s__Negativibacillus_massiliensis
S881C125.b2	ERZ20938643	d__Bacteria;p__Firmicutes_A;c__Clostridia;o__Oscillospirales;f__Ruminococcaceae;g__Negativibacillus;s__Negativibacillus_sp000435195
S1024C931.b2	ERZ20916478	d__Bacteria;p__Firmicutes_A;c__Clostridia;o__Oscillospirales;f__Ruminococcaceae;g__Negativibacillus;s__Negativibacillus_sp900547455
S452C181.b2	ERZ20923136	d__Bacteria;p__Firmicutes_A;c__Clostridia;o__Oscillospirales;f__Ruminococcaceae;g__Ruminiclostridium_E;s__Ruminiclostridium_E_siraeum
S1030C181.b2	ERZ20916486	d__Bacteria;p__Firmicutes_A;c__Clostridia;o__Oscillospirales;f__Ruminococcaceae;g__Ruminiclostridium_E;s__Ruminiclostridium_E_sp900539195
S1023C114.b2	ERZ20916477	d__Bacteria;p__Firmicutes_A;c__Clostridia;o__Oscillospirales;f__Ruminococcaceae;g__Ruminococcus_C;s__Ruminococcus_C_callidus
S698C129.b2	ERZ20932578	d__Bacteria;p__Firmicutes_A;c__Clostridia;o__Oscillospirales;f__Ruminococcaceae;g__Ruminococcus_C;s__Ruminococcus_C_sp000433635
S682C70.b2	ERZ20931850	d__Bacteria;p__Firmicutes_A;c__Clostridia;o__Oscillospirales;f__Ruminococcaceae;g__Ruminococcus_C;s__Ruminococcus_C_sp000437175
S412C193.b1	ERZ20921711	d__Bacteria;p__Firmicutes_A;c__Clostridia;o__Oscillospirales;f__Ruminococcaceae;g__Ruminococcus_C;s__Ruminococcus_C_sp000437255
S711C186.b2	ERZ20933643	d__Bacteria;p__Firmicutes_A;c__Clostridia;o__Oscillospirales;f__Ruminococcaceae;g__Ruminococcus_C;s__Ruminococcus_C_sp000980705
S1137C7541.b2	ERZ20916560	d__Bacteria;p__Firmicutes_A;c__Clostridia;o__Oscillospirales;f__Ruminococcaceae;g__Ruminococcus_C;s__Ruminococcus_C_sp900545285
S839C75.b2	ERZ20923021	d__Bacteria;p__Firmicutes_A;c__Clostridia;o__Oscillospirales;f__Ruminococcaceae;g__Ruminococcus_D;s__Ruminococcus_D_bicirculans
S309C393.b1	ERZ20387943	d__Bacteria;p__Firmicutes_A;c__Clostridia;o__Oscillospirales;f__Ruminococcaceae;g__Ruminococcus_D;s__Ruminococcus_D_sp000434695
S612C3516.b2	ERZ20927174	d__Bacteria;p__Firmicutes_A;c__Clostridia;o__Oscillospirales;f__Ruminococcaceae;g__Ruminococcus_D;s__Ruminococcus_D_sp900543145
S1131C755.b2	ERZ20916551	d__Bacteria;p__Firmicutes_A;c__Clostridia;o__Oscillospirales;f__Ruminococcaceae;g__Ruminococcus_F;s__Ruminococcus_F_champanellensis
S1038C1951.b2	ERZ20916489	d__Bacteria;p__Firmicutes_A;c__Clostridia;o__Oscillospirales;f__Ruminococcaceae;g__Ruminococcus;s__
S635C2675.b2	ERZ20928415	d__Bacteria;p__Firmicutes_A;c__Clostridia;o__Oscillospirales;f__Ruminococcaceae;g__Ruminococcus;s__Ruminococcus_sp002438605
S475C19912.b1	ERZ20923623	d__Bacteria;p__Firmicutes_A;c__Clostridia;o__Oscillospirales;f__Ruminococcaceae;g__Ruthenibacterium;s__
S538C150.b2	ERZ20925417	d__Bacteria;p__Firmicutes_A;c__Clostridia;o__Oscillospirales;f__Ruminococcaceae;g__Ruthenibacterium;s__Ruthenibacterium_lactatiformans
S60C1539.b2	ERZ20332140	d__Bacteria;p__Firmicutes_A;c__Clostridia;o__Oscillospirales;f__Ruminococcaceae;g__Ruthenibacterium;s__Ruthenibacterium_sp900546885
S1025C534.b2	ERZ20916480	d__Bacteria;p__Firmicutes_A;c__Clostridia;o__Oscillospirales;f__Ruminococcaceae;g__Ruthenibacterium;s__Ruthenibacterium_sp900759375
S851C18658.b2	ERZ20361816	d__Bacteria;p__Firmicutes_A;c__Clostridia;o__Oscillospirales;f__Ruminococcaceae;g__UBA1375;s__UBA1375_sp002305795
S892C783.b2	ERZ20939189	d__Bacteria;p__Firmicutes_A;c__Clostridia;o__Oscillospirales;f__Ruminococcaceae;g__UBA1394;s__UBA1394_sp900066845
S862C216.b2	ERZ20937903	d__Bacteria;p__Firmicutes_A;c__Clostridia;o__Oscillospirales;f__Ruminococcaceae;g__UBA1394;s__UBA1394_sp900538575
S669C1732.b2	ERZ20930825	d__Bacteria;p__Firmicutes_A;c__Clostridia;o__Oscillospirales;f__Ruminococcaceae;g__UBA1394;s__UBA1394_sp900554975
S399C5391.b2	ERZ20920447	d__Bacteria;p__Firmicutes_A;c__Clostridia;o__Oscillospirales;f__Ruminococcaceae;g__UBA1409;s__UBA1409_sp900553675
S166C716.b2	ERZ20916614	d__Bacteria;p__Firmicutes_A;c__Clostridia;o__Oscillospirales;f__Ruminococcaceae;g__UMGS363;s__UMGS363_sp900543105
S385C749.b1	ERZ20919359	d__Bacteria;p__Firmicutes_A;c__Clostridia;o__Oscillospirales;f__UBA644;g__UBA644;s__UBA644_sp002299265
S318C1421.b1	ERZ20918575	d__Bacteria;p__Firmicutes_A;c__Clostridia;o__Peptostreptococcales;f__Anaerovoracaceae;g__CAG-145;s__CAG-145_sp000435715
S872C354.b2	ERZ20938147	d__Bacteria;p__Firmicutes_A;c__Clostridia;o__Peptostreptococcales;f__Anaerovoracaceae;g__CAG-145;s__CAG-145_sp900540145
S847C1066.b2	ERZ20937294	d__Bacteria;p__Firmicutes_A;c__Clostridia;o__Peptostreptococcales;f__Anaerovoracaceae;g__CAG-145;s__CAG-145_sp900545135
S370C3281.b1	ERZ20918630	d__Bacteria;p__Firmicutes_A;c__Clostridia;o__Peptostreptococcales;f__Anaerovoracaceae;g__CAG-238;s__CAG-238_sp000435615
S413C4394.b2	ERZ20921868	d__Bacteria;p__Firmicutes_A;c__Clostridia;o__Peptostreptococcales;f__Anaerovoracaceae;g__S5-A14a;s__S5-A14a_sp900553025
S1105C802.b2	ERZ20916527	d__Bacteria;p__Firmicutes_A;c__Clostridia;o__Peptostreptococcales;f__Anaerovoracaceae;g__VUNA01;s__VUNA01_sp002299625
S117C380.b1	ERZ20916567	d__Bacteria;p__Firmicutes_A;c__Clostridia;o__Peptostreptococcales;f__Peptostreptococcaceae;g__Clostridioides;s__Clostridioides_difficile
S124C1363.b1	ERZ20916575	d__Bacteria;p__Firmicutes_A;c__Clostridia;o__Peptostreptococcales;f__Peptostreptococcaceae;g__Intestinibacter;s__Intestinibacter_bartlettii
S370C2206.b2	ERZ20918629	d__Bacteria;p__Firmicutes_A;c__Clostridia;o__Peptostreptococcales;f__Peptostreptococcaceae;g__Peptacetobacter;s__Peptacetobacter_hiranonis
S119C2350.b1	ERZ20916569	d__Bacteria;p__Firmicutes_A;c__Clostridia;o__Peptostreptococcales;f__Peptostreptococcaceae;g__Peptostreptococcus;s__Peptostreptococcus_russellii
S411C2532.b1	ERZ20357285	d__Bacteria;p__Firmicutes_A;c__Clostridia;o__Peptostreptococcales;f__Peptostreptococcaceae;g__Peptostreptococcus;s__Peptostreptococcus_sp900759325
S413C2002.b2	ERZ20921829	d__Bacteria;p__Firmicutes_A;c__Clostridia;o__Peptostreptococcales;f__Peptostreptococcaceae;g__Peptostreptococcus;s__Peptostreptococcus_stomatis
S325C237.b1	ERZ20895124	d__Bacteria;p__Firmicutes_A;c__Clostridia;o__Peptostreptococcales;f__Peptostreptococcaceae;g__Romboutsia;s__Romboutsia_timonensis
S305C319.b2	ERZ20916939	d__Bacteria;p__Firmicutes_A;c__Clostridia;o__TANB77;f__CAG-508;g__CAG-245;s__CAG-245_sp000435175
S305C4439.b2	ERZ20367222	d__Bacteria;p__Firmicutes_A;c__Clostridia;o__Tissierellales;f__Peptoniphilaceae;g__Parvimonas;s__Parvimonas_micra
S120C11617.b1	ERZ20438817	d__Bacteria;p__Firmicutes_A;c__Clostridia;o__Tissierellales;f__Sporanaerobacteraceae;g__Sporanaerobacter;s__Sporanaerobacter_acetigenes
S37C835.b2	ERZ20918803	d__Bacteria;p__Firmicutes_C;c__Negativicutes;o__Acidaminococcales;f__Acidaminococcaceae;g__Acidaminococcus;s__Acidaminococcus_fermentans
S371C320.b2	ERZ20332588	d__Bacteria;p__Firmicutes_C;c__Negativicutes;o__Acidaminococcales;f__Acidaminococcaceae;g__Acidaminococcus;s__Acidaminococcus_intestini
S102C1390.b2	ERZ20916483	d__Bacteria;p__Firmicutes_C;c__Negativicutes;o__Acidaminococcales;f__Acidaminococcaceae;g__Acidaminococcus;s__Acidaminococcus_massiliensis
S507C4620.b2	ERZ20350947	d__Bacteria;p__Firmicutes_C;c__Negativicutes;o__Acidaminococcales;f__Acidaminococcaceae;g__Acidaminococcus;s__Acidaminococcus_provencensis
S231C1442.b2	ERZ20916676	d__Bacteria;p__Firmicutes_C;c__Negativicutes;o__Acidaminococcales;f__Acidaminococcaceae;g__Acidaminococcus;s__Acidaminococcus_sp000437815
S114C919.b1	ERZ20916563	d__Bacteria;p__Firmicutes_C;c__Negativicutes;o__Acidaminococcales;f__Acidaminococcaceae;g__Acidaminococcus;s__Acidaminococcus_sp900554515
S283C755.b1	ERZ20916719	d__Bacteria;p__Firmicutes_C;c__Negativicutes;o__Acidaminococcales;f__Acidaminococcaceae;g__Phascolarctobacterium_A;s__Phascolarctobacterium_A_sp900541915
S288C3551.b1	ERZ20389898	d__Bacteria;p__Firmicutes_C;c__Negativicutes;o__Acidaminococcales;f__Acidaminococcaceae;g__Phascolarctobacterium_A;s__Phascolarctobacterium_A_sp900547415
S221C3391.b1	ERZ20916669	d__Bacteria;p__Firmicutes_C;c__Negativicutes;o__Acidaminococcales;f__Acidaminococcaceae;g__Phascolarctobacterium_A;s__Phascolarctobacterium_A_sp900551335
S543C2979.b1	ERZ20925709	d__Bacteria;p__Firmicutes_C;c__Negativicutes;o__Acidaminococcales;f__Acidaminococcaceae;g__Phascolarctobacterium_A;s__Phascolarctobacterium_A_sp900552005
S308C475.b1	ERZ20917864	d__Bacteria;p__Firmicutes_C;c__Negativicutes;o__Acidaminococcales;f__Acidaminococcaceae;g__Phascolarctobacterium_A;s__Phascolarctobacterium_A_sp900757795
S137C130.b1	ERZ20916588	d__Bacteria;p__Firmicutes_C;c__Negativicutes;o__Acidaminococcales;f__Acidaminococcaceae;g__Phascolarctobacterium_A;s__Phascolarctobacterium_A_succinatutens
S235C693.b2	ERZ20916679	d__Bacteria;p__Firmicutes_C;c__Negativicutes;o__Acidaminococcales;f__Acidaminococcaceae;g__Phascolarctobacterium_A;s__Phascolarctobacterium_A_succinatutens_A
S74C75.b1	ERZ20934497	d__Bacteria;p__Firmicutes_C;c__Negativicutes;o__Acidaminococcales;f__Acidaminococcaceae;g__Phascolarctobacterium;s__Phascolarctobacterium_faecium
S627C345.b2	ERZ20927997	d__Bacteria;p__Firmicutes_C;c__Negativicutes;o__Acidaminococcales;f__Acidaminococcaceae;g__Phascolarctobacterium;s__Phascolarctobacterium_sp000436095
S108C30136.b1	ERZ20916521	d__Bacteria;p__Firmicutes_C;c__Negativicutes;o__Acidaminococcales;f__Acidaminococcaceae;g__Phascolarctobacterium;s__Phascolarctobacterium_sp900544795
S181C160.b1	ERZ20916623	d__Bacteria;p__Firmicutes_C;c__Negativicutes;o__Acidaminococcales;f__Acidaminococcaceae;g__Phascolarctobacterium;s__Phascolarctobacterium_sp900545535
S645C2045.b2	ERZ20929225	d__Bacteria;p__Firmicutes_C;c__Negativicutes;o__Acidaminococcales;f__Acidaminococcaceae;g__Succiniclasticum;s__Succiniclasticum_sp900314855
S807C1621.b2	ERZ20935849	d__Bacteria;p__Firmicutes_C;c__Negativicutes;o__Acidaminococcales;f__Acidaminococcaceae;g__Succiniclasticum;s__Succiniclasticum_sp900544275
S291C271.b1	ERZ20392190	d__Bacteria;p__Firmicutes_C;c__Negativicutes;o__Selenomonadales;f__Selenomonadaceae;g__Anaerovibrio;s__Anaerovibrio_sp900548165
S367C239.b2	ERZ20918624	d__Bacteria;p__Firmicutes_C;c__Negativicutes;o__Selenomonadales;f__Selenomonadaceae;g__Megamonas;s__Megamonas_funiformis
S37C613.b2	ERZ20918757	d__Bacteria;p__Firmicutes_C;c__Negativicutes;o__Selenomonadales;f__Selenomonadaceae;g__Mitsuokella;s__Mitsuokella_jalaludinii
S518C641.b2	ERZ20357412	d__Bacteria;p__Firmicutes_C;c__Negativicutes;o__Selenomonadales;f__Selenomonadaceae;g__Mitsuokella;s__Mitsuokella_multacida
S256C6250.b2	ERZ20916691	d__Bacteria;p__Firmicutes_C;c__Negativicutes;o__Selenomonadales;f__Selenomonadaceae;g__Selenomonas_A;s__
S1058C1330.b2	ERZ20916502	d__Bacteria;p__Firmicutes_C;c__Negativicutes;o__Selenomonadales;f__Selenomonadaceae;g__Selenomonas_A;s__Selenomonas_A_sp900769615
S221C782.b1	ERZ20916671	d__Bacteria;p__Firmicutes_C;c__Negativicutes;o__Veillonellales;f__Dialisteraceae;g__Allisonella;s__Allisonella_histaminiformans
S115C786.b1	ERZ20448290	d__Bacteria;p__Firmicutes_C;c__Negativicutes;o__Veillonellales;f__Dialisteraceae;g__Allisonella;s__Allisonella_pneumosintes
S259C2.b1	ERZ20916692	d__Bacteria;p__Firmicutes_C;c__Negativicutes;o__Veillonellales;f__Dialisteraceae;g__Dialister;s__Dialister_hominis
S174C190.b2	ERZ20916617	d__Bacteria;p__Firmicutes_C;c__Negativicutes;o__Veillonellales;f__Dialisteraceae;g__Dialister;s__Dialister_invisus
S402C152.b2	ERZ20920916	d__Bacteria;p__Firmicutes_C;c__Negativicutes;o__Veillonellales;f__Dialisteraceae;g__Dialister;s__Dialister_sp000434475
S1C163.b1	ERZ20916644	d__Bacteria;p__Firmicutes_C;c__Negativicutes;o__Veillonellales;f__Dialisteraceae;g__Dialister;s__Dialister_sp900538805
S202C759.b2	ERZ20372391	d__Bacteria;p__Firmicutes_C;c__Negativicutes;o__Veillonellales;f__Dialisteraceae;g__Dialister;s__Dialister_sp900541605
S390C154.b1	ERZ20919637	d__Bacteria;p__Firmicutes_C;c__Negativicutes;o__Veillonellales;f__Dialisteraceae;g__Dialister;s__Dialister_sp900543165
S229C1397.b2	ERZ20916674	d__Bacteria;p__Firmicutes_C;c__Negativicutes;o__Veillonellales;f__Dialisteraceae;g__Dialister;s__Dialister_sp900557365
S417C1753.b1	ERZ20348612	d__Bacteria;p__Firmicutes_C;c__Negativicutes;o__Veillonellales;f__Dialisteraceae;g__Dialister;s__Dialister_sp900759415
S46C353.b2	ERZ20923448	d__Bacteria;p__Firmicutes_C;c__Negativicutes;o__Veillonellales;f__Dialisteraceae;g__Dialister;s__Dialister_succinatiphilus
S632C919.b2	ERZ20928324	d__Bacteria;p__Firmicutes_C;c__Negativicutes;o__Veillonellales;f__Dialisteraceae;g__UBA1822;s__
S639C28836.b2	ERZ20928749	d__Bacteria;p__Firmicutes_C;c__Negativicutes;o__Veillonellales;f__Dialisteraceae;g__UBA5809;s__UBA5809_sp002417965
S132C1862.b1	ERZ20916581	d__Bacteria;p__Firmicutes_C;c__Negativicutes;o__Veillonellales;f__Megasphaeraceae;g__Anaeroglobus;s__Anaeroglobus_geminatus
S23C289.b2	ERZ20394228	d__Bacteria;p__Firmicutes_C;c__Negativicutes;o__Veillonellales;f__Megasphaeraceae;g__Anaeroglobus;s__Anaeroglobus_micronuciformis
S706C624.b2	ERZ20933356	d__Bacteria;p__Firmicutes_C;c__Negativicutes;o__Veillonellales;f__Megasphaeraceae;g__Caecibacter;s__
S949C971.b2	ERZ20940621	d__Bacteria;p__Firmicutes_C;c__Negativicutes;o__Veillonellales;f__Megasphaeraceae;g__Caecibacter;s__Caecibacter_hominis
S507C624.b2	ERZ20367252	d__Bacteria;p__Firmicutes_C;c__Negativicutes;o__Veillonellales;f__Megasphaeraceae;g__Caecibacter;s__Caecibacter_sp003467125
S694C503.b2	ERZ20932396	d__Bacteria;p__Firmicutes_C;c__Negativicutes;o__Veillonellales;f__Megasphaeraceae;g__Megasphaera;s__Megasphaera_elsdenii
S887C617.b2	ERZ20938917	d__Bacteria;p__Firmicutes_C;c__Negativicutes;o__Veillonellales;f__Megasphaeraceae;g__Megasphaera;s__Megasphaera_massiliensis
S34C503.b2	ERZ20918611	d__Bacteria;p__Firmicutes_C;c__Negativicutes;o__Veillonellales;f__Megasphaeraceae;g__Megasphaera;s__Megasphaera_sp000417505
S879C1694.b2	ERZ20938409	d__Bacteria;p__Firmicutes_C;c__Negativicutes;o__Veillonellales;f__Megasphaeraceae;g__Megasphaera;s__Megasphaera_sp001546855
S889C26777.b2	ERZ20938985	d__Bacteria;p__Firmicutes_C;c__Negativicutes;o__Veillonellales;f__Megasphaeraceae;g__Megasphaera;s__Megasphaera_sp900539295
S570C1488.b2	ERZ20363216	d__Bacteria;p__Firmicutes_C;c__Negativicutes;o__Veillonellales;f__Megasphaeraceae;g__Megasphaera;s__Megasphaera_stantonii
S432C141.b2	ERZ20429853	d__Bacteria;p__Firmicutes_C;c__Negativicutes;o__Veillonellales;f__Veillonellaceae;g__Veillonella_A;s__Veillonella_A_sp000431435
S19C23777.b2	ERZ20916643	d__Bacteria;p__Firmicutes_C;c__Negativicutes;o__Veillonellales;f__Veillonellaceae;g__Veillonella_A;s__Veillonella_A_sp900765165
S109C2343.b2	ERZ20452574	d__Bacteria;p__Firmicutes_C;c__Negativicutes;o__Veillonellales;f__Veillonellaceae;g__Veillonella;s__Veillonella_atypica
S14C3137.b2	ERZ20916601	d__Bacteria;p__Firmicutes_C;c__Negativicutes;o__Veillonellales;f__Veillonellaceae;g__Veillonella;s__Veillonella_dispar_A
S480C2003.b1	ERZ20453705	d__Bacteria;p__Firmicutes_C;c__Negativicutes;o__Veillonellales;f__Veillonellaceae;g__Veillonella;s__Veillonella_parvula_A
S699C369.b2	ERZ20388638	d__Bacteria;p__Firmicutes;c__Bacilli;o__Acholeplasmatales;f__Anaeroplasmataceae;g__CAG-307;s__CAG-307_sp001916215
S421C109.b2	ERZ20922401	d__Bacteria;p__Firmicutes;c__Bacilli;o__Erysipelotrichales;f__Erysipelatoclostridiaceae;g__Catenibacterium;s__Catenibacterium_mitsuokai
S9C109.b2	ERZ20941532	d__Bacteria;p__Firmicutes;c__Bacilli;o__Erysipelotrichales;f__Erysipelatoclostridiaceae;g__Catenibacterium;s__Catenibacterium_sp000437715
S266C1398.b2	ERZ20916698	d__Bacteria;p__Firmicutes;c__Bacilli;o__Erysipelotrichales;f__Erysipelatoclostridiaceae;g__Coprobacillus;s__Coprobacillus_cateniformis
S130C78.b1	ERZ20394320	d__Bacteria;p__Firmicutes;c__Bacilli;o__Erysipelotrichales;f__Erysipelatoclostridiaceae;g__Erysipelatoclostridium;s__Erysipelatoclostridium_ramosum
S391C391.b1	ERZ20390332	d__Bacteria;p__Firmicutes;c__Bacilli;o__Erysipelotrichales;f__Erysipelatoclostridiaceae;g__Faecalibacillus;s__Faecalibacillus_faecis
S397C250.b2	ERZ20920174	d__Bacteria;p__Firmicutes;c__Bacilli;o__Erysipelotrichales;f__Erysipelatoclostridiaceae;g__Faecalibacillus;s__Faecalibacillus_intestinalis
S371C920.b1	ERZ20331069	d__Bacteria;p__Firmicutes;c__Bacilli;o__Erysipelotrichales;f__Erysipelatoclostridiaceae;g__Faecalibacillus;s__Faecalibacillus_sp003480255
S863C998.b2	ERZ20825874	d__Bacteria;p__Firmicutes;c__Bacilli;o__Erysipelotrichales;f__Erysipelatoclostridiaceae;g__Longibaculum;s__Longibaculum_muris
S500C597.b1	ERZ20364105	d__Bacteria;p__Firmicutes;c__Bacilli;o__Erysipelotrichales;f__Erysipelotrichaceae;g__Absicoccus;s__Absicoccus_sp000434355
S365C895.b1	ERZ20918623	d__Bacteria;p__Firmicutes;c__Bacilli;o__Erysipelotrichales;f__Erysipelotrichaceae;g__Amedibacterium;s__Amedibacterium_intestinale
S191C3661.b1	ERZ20916635	d__Bacteria;p__Firmicutes;c__Bacilli;o__Erysipelotrichales;f__Erysipelotrichaceae;g__Bulleidia;s__
S109C3461.b1	ERZ20916524	d__Bacteria;p__Firmicutes;c__Bacilli;o__Erysipelotrichales;f__Erysipelotrichaceae;g__Bulleidia;s__Bulleidia_moorei
S891C280.b2	ERZ20939127	d__Bacteria;p__Firmicutes;c__Bacilli;o__Erysipelotrichales;f__Erysipelotrichaceae;g__Bulleidia;s__Bulleidia_sp900539965
S306C284.b2	ERZ20917263	d__Bacteria;p__Firmicutes;c__Bacilli;o__Erysipelotrichales;f__Erysipelotrichaceae;g__Clostridium_AQ;s__Clostridium_AQ_innocuum
S303C9541.b2	ERZ20916937	d__Bacteria;p__Firmicutes;c__Bacilli;o__Erysipelotrichales;f__Erysipelotrichaceae;g__Clostridium_AQ;s__Clostridium_AQ_sp003481775
S418C796.b1	ERZ20922194	d__Bacteria;p__Firmicutes;c__Bacilli;o__Erysipelotrichales;f__Erysipelotrichaceae;g__Clostridium_AQ;s__Clostridium_AQ_sp900552125
S418C23248.b1	ERZ20922152	d__Bacteria;p__Firmicutes;c__Bacilli;o__Erysipelotrichales;f__Erysipelotrichaceae;g__Faecalicoccus;s__Faecalicoccus_pleomorphus
S91C762.b2	ERZ20392465	d__Bacteria;p__Firmicutes;c__Bacilli;o__Erysipelotrichales;f__Erysipelotrichaceae;g__Faecalitalea;s__Faecalitalea_cylindroides
S334C769.b1	ERZ20918597	d__Bacteria;p__Firmicutes;c__Bacilli;o__Erysipelotrichales;f__Erysipelotrichaceae;g__Holdemanella;s__Holdemanella_biformis
S391C405.b2	ERZ20919758	d__Bacteria;p__Firmicutes;c__Bacilli;o__Erysipelotrichales;f__Erysipelotrichaceae;g__Holdemanella;s__Holdemanella_sp002299315
S347C405.b2	ERZ20918607	d__Bacteria;p__Firmicutes;c__Bacilli;o__Erysipelotrichales;f__Erysipelotrichaceae;g__Holdemanella;s__Holdemanella_sp003436425
S127C405.b2	ERZ20916577	d__Bacteria;p__Firmicutes;c__Bacilli;o__Erysipelotrichales;f__Erysipelotrichaceae;g__Holdemanella;s__Holdemanella_sp003458715
S890C1123.b2	ERZ20333893	d__Bacteria;p__Firmicutes;c__Bacilli;o__Erysipelotrichales;f__Erysipelotrichaceae;g__Longicatena;s__Longicatena_caecimuris
S394C18543.b1	ERZ20920072	d__Bacteria;p__Firmicutes;c__Bacilli;o__Erysipelotrichales;f__Erysipelotrichaceae;g__Massilicoli;s__Massilicoli_timonensis
S197C2438.b1	ERZ20451610	d__Bacteria;p__Firmicutes;c__Bacilli;o__Erysipelotrichales;f__Erysipelotrichaceae;g__UBA636;s__UBA636_sp900546285
S84C4225.b2	ERZ20937482	d__Bacteria;p__Firmicutes;c__Bacilli;o__Haloplasmatales_A;f__Turicibacteraceae;g__Turicibacter;s__Turicibacter_sanguinis
S19C1684.b2	ERZ20452512	d__Bacteria;p__Firmicutes;c__Bacilli;o__Haloplasmatales_A;f__Turicibacteraceae;g__Turicibacter;s__Turicibacter_sp001543345
S106C874.b1	ERZ20916509	d__Bacteria;p__Firmicutes;c__Bacilli;o__Lactobacillales;f__Enterococcaceae;g__Enterococcus_B;s__Enterococcus_B_faecium
S1104C169.b2	ERZ20916526	d__Bacteria;p__Firmicutes;c__Bacilli;o__Lactobacillales;f__Enterococcaceae;g__Enterococcus_B;s__Enterococcus_B_hirae
S99C472.b2	ERZ20941483	d__Bacteria;p__Firmicutes;c__Bacilli;o__Lactobacillales;f__Enterococcaceae;g__Enterococcus_B;s__Enterococcus_B_lactis
S117C2560.b1	ERZ20372279	d__Bacteria;p__Firmicutes;c__Bacilli;o__Lactobacillales;f__Enterococcaceae;g__Enterococcus;s__Enterococcus_faecalis
S24C2998.b2	ERZ20844274	d__Bacteria;p__Firmicutes;c__Bacilli;o__Lactobacillales;f__Lactobacillaceae;g__Lacticaseibacillus;s__Lacticaseibacillus_paracasei
S488C2690.b2	ERZ20923990	d__Bacteria;p__Firmicutes;c__Bacilli;o__Lactobacillales;f__Lactobacillaceae;g__Lactobacillus;s__Lactobacillus_acidophilus
S354C1022.b2	ERZ20918612	d__Bacteria;p__Firmicutes;c__Bacilli;o__Lactobacillales;f__Lactobacillaceae;g__Lactobacillus;s__Lactobacillus_amylovorus
S369C1369.b2	ERZ20451785	d__Bacteria;p__Firmicutes;c__Bacilli;o__Lactobacillales;f__Lactobacillaceae;g__Lactobacillus;s__Lactobacillus_crispatus
S119C28730.b1	ERZ20916570	d__Bacteria;p__Firmicutes;c__Bacilli;o__Lactobacillales;f__Lactobacillaceae;g__Lactobacillus;s__Lactobacillus_delbrueckii_B
S368C1789.b2	ERZ20918626	d__Bacteria;p__Firmicutes;c__Bacilli;o__Lactobacillales;f__Lactobacillaceae;g__Lactobacillus;s__Lactobacillus_johnsonii
S120C2090.b1	ERZ20389482	d__Bacteria;p__Firmicutes;c__Bacilli;o__Lactobacillales;f__Lactobacillaceae;g__Lactobacillus;s__Lactobacillus_porci
S882C16157.b2	ERZ20938780	d__Bacteria;p__Firmicutes;c__Bacilli;o__Lactobacillales;f__Lactobacillaceae;g__Ligilactobacillus;s__Ligilactobacillus_animalis
S879C208.b2	ERZ20938457	d__Bacteria;p__Firmicutes;c__Bacilli;o__Lactobacillales;f__Lactobacillaceae;g__Ligilactobacillus;s__Ligilactobacillus_ruminis
S470C364.b2	ERZ20348642	d__Bacteria;p__Firmicutes;c__Bacilli;o__Lactobacillales;f__Lactobacillaceae;g__Ligilactobacillus;s__Ligilactobacillus_salivarius
S10C723.b2	ERZ20916525	d__Bacteria;p__Firmicutes;c__Bacilli;o__Lactobacillales;f__Lactobacillaceae;g__Limosilactobacillus;s__Limosilactobacillus_fermentum
S104C448.b1	ERZ20916497	d__Bacteria;p__Firmicutes;c__Bacilli;o__Lactobacillales;f__Lactobacillaceae;g__Limosilactobacillus;s__Limosilactobacillus_mucosae
S381C1879.b2	ERZ20918836	d__Bacteria;p__Firmicutes;c__Bacilli;o__Lactobacillales;f__Lactobacillaceae;g__Limosilactobacillus;s__Limosilactobacillus_reuteri
S234C12110.b1	ERZ20424861	d__Bacteria;p__Firmicutes;c__Bacilli;o__Lactobacillales;f__Lactobacillaceae;g__Pediococcus;s__Pediococcus_pentosaceus
S307C8614.b2	ERZ20917735	d__Bacteria;p__Firmicutes;c__Bacilli;o__Lactobacillales;f__Lactobacillaceae;g__Weissella;s__Weissella_confusa
S229C3144.b1	ERZ20916675	d__Bacteria;p__Firmicutes;c__Bacilli;o__Lactobacillales;f__Streptococcaceae;g__Lactococcus;s__Lactococcus_lactis
S91C2402.b2	ERZ20939862	d__Bacteria;p__Firmicutes;c__Bacilli;o__Lactobacillales;f__Streptococcaceae;g__Lactococcus;s__Lactococcus_petauri
S1054C598.b2	ERZ20916500	d__Bacteria;p__Firmicutes;c__Bacilli;o__Lactobacillales;f__Streptococcaceae;g__Streptococcus;s__Streptococcus_infantarius
S353C1495.b2	ERZ20451803	d__Bacteria;p__Firmicutes;c__Bacilli;o__Lactobacillales;f__Streptococcaceae;g__Streptococcus;s__Streptococcus_koreensis
S371C1223.b2	ERZ20374151	d__Bacteria;p__Firmicutes;c__Bacilli;o__Lactobacillales;f__Streptococcaceae;g__Streptococcus;s__Streptococcus_pasteurianus
S114C345.b1	ERZ20916562	d__Bacteria;p__Firmicutes;c__Bacilli;o__Lactobacillales;f__Streptococcaceae;g__Streptococcus;s__Streptococcus_salivarius
S296C5892.b1	ERZ20916927	d__Bacteria;p__Firmicutes;c__Bacilli;o__Lactobacillales;f__Streptococcaceae;g__Streptococcus;s__Streptococcus_sobrinus
S18C615.b2	ERZ20916631	d__Bacteria;p__Firmicutes;c__Bacilli;o__Lactobacillales;f__Streptococcaceae;g__Streptococcus;s__Streptococcus_thermophilus
S644C399.b2	ERZ20929132	d__Bacteria;p__Firmicutes;c__Bacilli;o__ML615J-28;f__CAG-313;g__CAG-313;s__CAG-313_sp000433035
S637C100.b2	ERZ20928526	d__Bacteria;p__Firmicutes;c__Bacilli;o__ML615J-28;f__CAG-313;g__CAG-313;s__CAG-313_sp003539625
S661C1448.b2	ERZ20930097	d__Bacteria;p__Firmicutes;c__Bacilli;o__ML615J-28;f__CAG-313;g__CAG-313;s__CAG-313_sp900539265
S831C2580.b2	ERZ20936912	d__Bacteria;p__Firmicutes;c__Bacilli;o__ML615J-28;f__CAG-313;g__CAG-313;s__CAG-313_sp900760745
S677C6719.b2	ERZ20931454	d__Bacteria;p__Firmicutes;c__Bacilli;o__ML615J-28;f__CAG-313;g__UMGS75;s__UMGS75_sp900538885
S693C11933.b2	ERZ20932214	d__Bacteria;p__Firmicutes;c__Bacilli;o__ML615J-28;f__CAG-698;g__CAG-698;s__CAG-698_sp000431235
S946C313.b2	ERZ20440932	d__Bacteria;p__Firmicutes;c__Bacilli;o__Paenibacillales;f__Paenibacillaceae;g__Paenibacillus;s__Paenibacillus_amylolyticus
S677C66394.b2	ERZ20931406	d__Bacteria;p__Firmicutes;c__Bacilli;o__RF39;f__UBA660;g__CAG-1000;s__
S637C686.b2	ERZ20928566	d__Bacteria;p__Firmicutes;c__Bacilli;o__RF39;f__UBA660;g__CAG-1000;s__CAG-1000_sp000434555
S714C2638.b2	ERZ20933940	d__Bacteria;p__Firmicutes;c__Bacilli;o__RF39;f__UBA660;g__CAG-1000;s__CAG-1000_sp000436975
S681C2687.b2	ERZ20931767	d__Bacteria;p__Firmicutes;c__Bacilli;o__RF39;f__UBA660;g__CAG-1193;s__CAG-1193_sp000436255
S628C745.b2	ERZ20928111	d__Bacteria;p__Firmicutes;c__Bacilli;o__RF39;f__UBA660;g__CAG-1193;s__CAG-1193_sp900550145
S876C261.b2	ERZ20938314	d__Bacteria;p__Firmicutes;c__Bacilli;o__RF39;f__UBA660;g__CAG-302;s__CAG-302_sp000431795
S505C1003.b2	ERZ20924426	d__Bacteria;p__Firmicutes;c__Bacilli;o__RF39;f__UBA660;g__CAG-302;s__CAG-302_sp001916775
S663C1722.b2	ERZ20930404	d__Bacteria;p__Firmicutes;c__Bacilli;o__RF39;f__UBA660;g__CAG-302;s__CAG-302_sp900543825
S693C1457.b2	ERZ20332814	d__Bacteria;p__Firmicutes;c__Bacilli;o__RF39;f__UBA660;g__CAG-417;s__CAG-417_sp000432835
S640C982.b2	ERZ20928883	d__Bacteria;p__Firmicutes;c__Bacilli;o__RF39;f__UBA660;g__CAG-433;s__CAG-433_sp000433675
S283C1406.b1	ERZ20916716	d__Bacteria;p__Firmicutes;c__Bacilli;o__RF39;f__UBA660;g__CAG-433;s__CAG-433_sp900546245
S335C24374.b2	ERZ20918598	d__Bacteria;p__Firmicutes;c__Bacilli;o__RF39;f__UBA660;g__CAG-451;s__
S198C508.b2	ERZ20368215	d__Bacteria;p__Firmicutes;c__Bacilli;o__RF39;f__UBA660;g__CAG-451;s__CAG-451_sp000438295
S662C918.b2	ERZ20930272	d__Bacteria;p__Firmicutes;c__Bacilli;o__RF39;f__UBA660;g__CAG-460;s__CAG-460_sp000437315
S705C738.b2	ERZ20933248	d__Bacteria;p__Firmicutes;c__Bacilli;o__RF39;f__UBA660;g__CAG-460;s__CAG-460_sp000437355
S285C1804.b1	ERZ20916721	d__Bacteria;p__Firmicutes;c__Bacilli;o__RF39;f__UBA660;g__CAG-460;s__CAG-460_sp000438075
S124C1240.b2	ERZ20389511	d__Bacteria;p__Firmicutes;c__Bacilli;o__RF39;f__UBA660;g__CAG-460;s__CAG-460_sp900544625
S642C11355.b2	ERZ20928933	d__Bacteria;p__Firmicutes;c__Bacilli;o__RF39;f__UBA660;g__CAG-460;s__CAG-460_sp900751815
S694C963.b2	ERZ20932491	d__Bacteria;p__Firmicutes;c__Bacilli;o__RF39;f__UBA660;g__CAG-533;s__CAG-533_sp000434495
S730C1266.b2	ERZ20934230	d__Bacteria;p__Firmicutes;c__Bacilli;o__RF39;f__UBA660;g__CAG-594;s__CAG-594_sp000434835
S356C2033.b2	ERZ20331711	d__Bacteria;p__Firmicutes;c__Bacilli;o__RF39;f__UBA660;g__CAG-605;s__CAG-605_sp000433255
S324C968.b2	ERZ20425147	d__Bacteria;p__Firmicutes;c__Bacilli;o__RF39;f__UBA660;g__CAG-605;s__CAG-605_sp000433475
S727C774.b2	ERZ20934190	d__Bacteria;p__Firmicutes;c__Bacilli;o__RF39;f__UBA660;g__CAG-611;s__CAG-611_sp000434175
S388C1801.b2	ERZ20919479	d__Bacteria;p__Firmicutes;c__Bacilli;o__RF39;f__UBA660;g__CAG-628;s__CAG-628_sp000438415
S383C1916.b2	ERZ20918962	d__Bacteria;p__Firmicutes;c__Bacilli;o__RF39;f__UBA660;g__CAG-628;s__CAG-628_sp003524085
S228C6016.b1	ERZ20916673	d__Bacteria;p__Firmicutes;c__Bacilli;o__RF39;f__UBA660;g__CAG-710;s__CAG-710_sp000432595
S662C1150.b2	ERZ20930222	d__Bacteria;p__Firmicutes;c__Bacilli;o__RF39;f__UBA660;g__CAG-762;s__
S714C14845.b2	ERZ20933885	d__Bacteria;p__Firmicutes;c__Bacilli;o__RF39;f__UBA660;g__CAG-762;s__CAG-762_sp000432575
S609C8151.b2	ERZ20927011	d__Bacteria;p__Firmicutes;c__Bacilli;o__RF39;f__UBA660;g__CAG-877;s__CAG-877_sp000433455
S725C463.b2	ERZ20934156	d__Bacteria;p__Firmicutes;c__Bacilli;o__RF39;f__UBA660;g__CAG-878;s__CAG-878_sp000432255
S387C1440.b2	ERZ20919395	d__Bacteria;p__Firmicutes;c__Bacilli;o__RF39;f__UBA660;g__CAG-914;s__CAG-914_sp000437895
S617C20245.b2	ERZ20927425	d__Bacteria;p__Firmicutes;c__Bacilli;o__RF39;f__UBA660;g__RUG13868;s__
S680C1185.b2	ERZ20448851	d__Bacteria;p__Firmicutes;c__Bacilli;o__RF39;f__UBA660;g__UBA3631;s__UBA3631_sp900546275
S869C16149.b2	ERZ20391872	d__Bacteria;p__Firmicutes;c__Bacilli;o__RF39;f__UBA660;g__UBA3789;s__UBA3789_sp900543055
S336C2196.b1	ERZ20918599	d__Bacteria;p__Firmicutes;c__Bacilli;o__RF39;f__UBA660;g__UBA5026;s__UBA5026_sp900550255
S263C1325.b2	ERZ20331670	d__Bacteria;p__Firmicutes;c__Bacilli;o__RF39;f__UBA660;g__UBA7057;s__UBA7057_sp900542735
S684C18983.b2	ERZ20931891	d__Bacteria;p__Firmicutes;c__Bacilli;o__RF39;f__UBA660;g__UMGS995;s__
S317C595.b1	ERZ20918572	d__Bacteria;p__Firmicutes;c__Bacilli;o__RF39;f__UBA660;g__UMGS995;s__UMGS995_sp900547465
S653C178.b2	ERZ20929548	d__Bacteria;p__Firmicutes;c__Bacilli;o__RFN20;f__CAG-288;g__CAG-288;s__CAG-288_sp000437395
S663C1692.b2	ERZ20377249	d__Bacteria;p__Firmicutes;c__Bacilli;o__RFN20;f__CAG-288;g__CAG-345;s__CAG-345_sp000433315
S394C170.b2	ERZ20456612	d__Bacteria;p__Firmicutes;c__Bacilli;o__RFN20;f__CAG-288;g__CAG-568;s__CAG-568_sp000434395
S211C3117.b1	ERZ20916663	d__Bacteria;p__Firmicutes;c__Bacilli;o__RFN20;f__CAG-288;g__UBA7642;s__UBA7642_sp900549915
S676C2457.b2	ERZ20931215	d__Bacteria;p__Firmicutes;c__Bacilli;o__RFN20;f__CAG-449;g__CAG-449;s__
S599C2411.b2	ERZ20331949	d__Bacteria;p__Firmicutes;c__Bacilli;o__RFN20;f__CAG-449;g__UBA3210;s__UBA3210_sp900755065
S684C19955.b2	ERZ20456549	d__Bacteria;p__Firmicutes;c__Bacilli;o__RFN20;f__CAG-826;g__CAG-826;s__CAG-826_sp000437235
S206C2229.b2	ERZ20916652	d__Bacteria;p__Firmicutes;c__Bacilli;o__RFN20;f__CAG-826;g__UBA4855;s__UBA4855_sp900545015
S203C5449.b1	ERZ20434765	d__Bacteria;p__Firmicutes;c__Bacilli;o__RFN20;f__CAG-826;g__UBA4951;s__UBA4951_sp900540385
S582C8402.b2	ERZ20926757	d__Bacteria;p__Firmicutes;c__Bacilli;o__RFN20;f__CAG-826;g__UBA4951;s__UBA4951_sp900542595
S214C12103.b2	ERZ20916667	d__Bacteria;p__Firmicutes;c__Bacilli;o__RFN20;f__CAG-826;g__UBA733;s__UBA733_sp900550795
S127C7720.b1	ERZ20363949	d__Bacteria;p__Fusobacteriota;c__Fusobacteriia;o__Fusobacteriales;f__Fusobacteriaceae;g__Cetobacterium_A;s__Cetobacterium_A_somerae
S166C416.b1	ERZ20916612	d__Bacteria;p__Fusobacteriota;c__Fusobacteriia;o__Fusobacteriales;f__Fusobacteriaceae;g__Fusobacterium_A;s__Fusobacterium_A_mortiferum
S365C1233.b1	ERZ20918620	d__Bacteria;p__Fusobacteriota;c__Fusobacteriia;o__Fusobacteriales;f__Fusobacteriaceae;g__Fusobacterium_A;s__Fusobacterium_A_sp900015295
S883C413.b2	ERZ20938821	d__Bacteria;p__Fusobacteriota;c__Fusobacteriia;o__Fusobacteriales;f__Fusobacteriaceae;g__Fusobacterium_A;s__Fusobacterium_A_sp900543175
S309C1972.b2	ERZ20918441	d__Bacteria;p__Fusobacteriota;c__Fusobacteriia;o__Fusobacteriales;f__Fusobacteriaceae;g__Fusobacterium_A;s__Fusobacterium_A_sp900549465
S481C668.b1	ERZ20923885	d__Bacteria;p__Fusobacteriota;c__Fusobacteriia;o__Fusobacteriales;f__Fusobacteriaceae;g__Fusobacterium_A;s__Fusobacterium_A_sp900555845
S785C1241.b2	ERZ20935319	d__Bacteria;p__Fusobacteriota;c__Fusobacteriia;o__Fusobacteriales;f__Fusobacteriaceae;g__Fusobacterium_A;s__Fusobacterium_A_ulcerans
S45C2631.b2	ERZ20923311	d__Bacteria;p__Fusobacteriota;c__Fusobacteriia;o__Fusobacteriales;f__Fusobacteriaceae;g__Fusobacterium_A;s__Fusobacterium_A_ulcerans_A
S782C85.b2	ERZ20350236	d__Bacteria;p__Fusobacteriota;c__Fusobacteriia;o__Fusobacteriales;f__Fusobacteriaceae;g__Fusobacterium_A;s__Fusobacterium_A_varium
S76C947.b2	ERZ20934946	d__Bacteria;p__Fusobacteriota;c__Fusobacteriia;o__Fusobacteriales;f__Fusobacteriaceae;g__Fusobacterium_B;s__Fusobacterium_B_sp900541465
S139C7488.b2	ERZ20916592	d__Bacteria;p__Fusobacteriota;c__Fusobacteriia;o__Fusobacteriales;f__Fusobacteriaceae;g__Fusobacterium_B;s__Fusobacterium_B_sp900542625
S356C3012.b1	ERZ20918613	d__Bacteria;p__Fusobacteriota;c__Fusobacteriia;o__Fusobacteriales;f__Fusobacteriaceae;g__Fusobacterium_B;s__Fusobacterium_B_sp900554355
S404C2131.b2	ERZ20921190	d__Bacteria;p__Fusobacteriota;c__Fusobacteriia;o__Fusobacteriales;f__Fusobacteriaceae;g__Fusobacterium;s__Fusobacterium_animalis
S411C2474.b1	ERZ20387781	d__Bacteria;p__Fusobacteriota;c__Fusobacteriia;o__Fusobacteriales;f__Fusobacteriaceae;g__Fusobacterium;s__Fusobacterium_sp000235465
S500C590.b2	ERZ20924277	d__Bacteria;p__Proteobacteria;c__Alphaproteobacteria;o__RF32;f__CAG-239;g__51-20;s__51-20_sp001917175
S1066C8982.b2	ERZ20916507	d__Bacteria;p__Proteobacteria;c__Alphaproteobacteria;o__RF32;f__CAG-239;g__CAAFZY01;s__
S656C560.b2	ERZ20929798	d__Bacteria;p__Proteobacteria;c__Alphaproteobacteria;o__RF32;f__CAG-239;g__CAG-267;s__CAG-267_sp001917135
S1078C10771.b2	ERZ20448756	d__Bacteria;p__Proteobacteria;c__Alphaproteobacteria;o__RF32;f__CAG-239;g__CAG-495;s__
S617C1214.b2	ERZ20927303	d__Bacteria;p__Proteobacteria;c__Alphaproteobacteria;o__RF32;f__CAG-239;g__CAG-495;s__CAG-495_sp000432275
S1005C650.b2	ERZ20916472	d__Bacteria;p__Proteobacteria;c__Alphaproteobacteria;o__RF32;f__CAG-239;g__CAG-495;s__CAG-495_sp000436375
S83C91.b1	ERZ20937141	d__Bacteria;p__Proteobacteria;c__Alphaproteobacteria;o__RF32;f__CAG-239;g__CAG-495;s__CAG-495_sp001917125
S580C537.b2	ERZ20926721	d__Bacteria;p__Proteobacteria;c__Alphaproteobacteria;o__RF32;f__CAG-239;g__CAG-495;s__CAG-495_sp900538765
S8C376.b2	ERZ20939407	d__Bacteria;p__Proteobacteria;c__Alphaproteobacteria;o__RF32;f__CAG-239;g__CAG-495;s__CAG-495_sp900540425
S1071C1406.b2	ERZ20452513	d__Bacteria;p__Proteobacteria;c__Alphaproteobacteria;o__RF32;f__CAG-239;g__RUG410;s__
S1082C2328.b2	ERZ20916517	d__Bacteria;p__Proteobacteria;c__Alphaproteobacteria;o__RF32;f__CAG-239;g__RUG410;s__RUG410_sp900553115
S1065C2964.b2	ERZ20916506	d__Bacteria;p__Proteobacteria;c__Alphaproteobacteria;o__RF32;f__CAG-239;g__RUG410;s__RUG410_sp900769705
S710C14092.b2	ERZ20384044	d__Bacteria;p__Proteobacteria;c__Alphaproteobacteria;o__RF32;f__UBA3637;g__;s__
S860C6130.b2	ERZ20937860	d__Bacteria;p__Proteobacteria;c__Gammaproteobacteria;o__Burkholderiales;f__Burkholderiaceae;g__CAG-521;s__
S36C433.b2	ERZ20918628	d__Bacteria;p__Proteobacteria;c__Gammaproteobacteria;o__Burkholderiales;f__Burkholderiaceae;g__CAG-521;s__CAG-521_sp000437635
S567C670.b2	ERZ20926422	d__Bacteria;p__Proteobacteria;c__Gammaproteobacteria;o__Burkholderiales;f__Burkholderiaceae;g__Comamonas;s__Comamonas_kerstersii
S27C15025.b2	ERZ20916711	d__Bacteria;p__Proteobacteria;c__Gammaproteobacteria;o__Burkholderiales;f__Burkholderiaceae;g__Duodenibacillus;s__
S699C102.b2	ERZ20932627	d__Bacteria;p__Proteobacteria;c__Gammaproteobacteria;o__Burkholderiales;f__Burkholderiaceae;g__Duodenibacillus;s__Duodenibacillus_massiliensis
S29C453.b2	ERZ20916930	d__Bacteria;p__Proteobacteria;c__Gammaproteobacteria;o__Burkholderiales;f__Burkholderiaceae;g__Duodenibacillus;s__Duodenibacillus_sp003472385
S1046C389.b2	ERZ20916492	d__Bacteria;p__Proteobacteria;c__Gammaproteobacteria;o__Burkholderiales;f__Burkholderiaceae;g__Duodenibacillus;s__Duodenibacillus_sp900538905
S417C87.b2	ERZ20922114	d__Bacteria;p__Proteobacteria;c__Gammaproteobacteria;o__Burkholderiales;f__Burkholderiaceae;g__Duodenibacillus;s__Duodenibacillus_sp900544255
S713C851.b2	ERZ20933836	d__Bacteria;p__Proteobacteria;c__Gammaproteobacteria;o__Burkholderiales;f__Burkholderiaceae;g__Duodenibacillus;s__Duodenibacillus_sp900544335
S572C1418.b2	ERZ20332014	d__Bacteria;p__Proteobacteria;c__Gammaproteobacteria;o__Burkholderiales;f__Burkholderiaceae;g__Duodenibacillus;s__Duodenibacillus_sp900762555
S206C795.b1	ERZ20916653	d__Bacteria;p__Proteobacteria;c__Gammaproteobacteria;o__Burkholderiales;f__Burkholderiaceae;g__Duodenibacillus;s__Duodenibacillus_sp900767875
S847C225.b2	ERZ20357286	d__Bacteria;p__Proteobacteria;c__Gammaproteobacteria;o__Burkholderiales;f__Burkholderiaceae;g__Mesosutterella;s__Mesosutterella_massiliensis
S535C225.b2	ERZ20925323	d__Bacteria;p__Proteobacteria;c__Gammaproteobacteria;o__Burkholderiales;f__Burkholderiaceae;g__Mesosutterella;s__Mesosutterella_multiformis
S1111C1095.b2	ERZ20916531	d__Bacteria;p__Proteobacteria;c__Gammaproteobacteria;o__Burkholderiales;f__Burkholderiaceae;g__Oxalobacter;s__Oxalobacter_sp900760095
S184C219.b1	ERZ20916624	d__Bacteria;p__Proteobacteria;c__Gammaproteobacteria;o__Burkholderiales;f__Burkholderiaceae;g__Parasutterella;s__Parasutterella_excrementihominis
S29C294.b1	ERZ20916929	d__Bacteria;p__Proteobacteria;c__Gammaproteobacteria;o__Burkholderiales;f__Burkholderiaceae;g__Parasutterella;s__Parasutterella_sp000980495
S829C8776.b2	ERZ20936624	d__Bacteria;p__Proteobacteria;c__Gammaproteobacteria;o__Burkholderiales;f__Burkholderiaceae;g__Sutterella;s__
S916C87870.b2	ERZ20394324	d__Bacteria;p__Proteobacteria;c__Gammaproteobacteria;o__Burkholderiales;f__Burkholderiaceae;g__Sutterella;s__
S931C16066.b2	ERZ20940154	d__Bacteria;p__Proteobacteria;c__Gammaproteobacteria;o__Burkholderiales;f__Burkholderiaceae;g__Sutterella;s__
S1136C531.b2	ERZ20916557	d__Bacteria;p__Proteobacteria;c__Gammaproteobacteria;o__Burkholderiales;f__Burkholderiaceae;g__Sutterella;s__Sutterella_faecalis
S75C110.b2	ERZ20934691	d__Bacteria;p__Proteobacteria;c__Gammaproteobacteria;o__Burkholderiales;f__Burkholderiaceae;g__Sutterella;s__Sutterella_parvirubra
S1051C575.b2	ERZ20916499	d__Bacteria;p__Proteobacteria;c__Gammaproteobacteria;o__Burkholderiales;f__Burkholderiaceae;g__Sutterella;s__Sutterella_seckii_A
S911C476.b2	ERZ20939679	d__Bacteria;p__Proteobacteria;c__Gammaproteobacteria;o__Burkholderiales;f__Burkholderiaceae;g__Sutterella;s__Sutterella_sp900543805
S961C476.b2	ERZ20348797	d__Bacteria;p__Proteobacteria;c__Gammaproteobacteria;o__Burkholderiales;f__Burkholderiaceae;g__Sutterella;s__Sutterella_sp900545275
S1047C646.b2	ERZ20916493	d__Bacteria;p__Proteobacteria;c__Gammaproteobacteria;o__Burkholderiales;f__Burkholderiaceae;g__Sutterella;s__Sutterella_sp900754475
S787C871.b2	ERZ20935411	d__Bacteria;p__Proteobacteria;c__Gammaproteobacteria;o__Burkholderiales;f__Burkholderiaceae;g__Sutterella;s__Sutterella_sp900762445
S525C84.b1	ERZ20571451	d__Bacteria;p__Proteobacteria;c__Gammaproteobacteria;o__Burkholderiales;f__Burkholderiaceae;g__Sutterella;s__Sutterella_wadsworthensis
S121C127.b1	ERZ20916572	d__Bacteria;p__Proteobacteria;c__Gammaproteobacteria;o__Burkholderiales;f__Burkholderiaceae;g__Sutterella;s__Sutterella_wadsworthensis_A
S1049C456.b2	ERZ20916496	d__Bacteria;p__Proteobacteria;c__Gammaproteobacteria;o__Burkholderiales;f__Neisseriaceae;g__Eikenella;s__Eikenella_corrodens
S1117C52634.b2	ERZ20916536	d__Bacteria;p__Proteobacteria;c__Gammaproteobacteria;o__Burkholderiales;f__Rhodocyclaceae;g__SFHR01;s__
S515C2891.b2	ERZ20560540	d__Bacteria;p__Proteobacteria;c__Gammaproteobacteria;o__Enterobacterales;f__Aeromonadaceae;g__Aeromonas;s__Aeromonas_caviae
S109C629.b2	ERZ20457309	d__Bacteria;p__Proteobacteria;c__Gammaproteobacteria;o__Enterobacterales;f__Aeromonadaceae;g__Aeromonas;s__Aeromonas_veronii
S116C71684.b1	ERZ20452105	d__Bacteria;p__Proteobacteria;c__Gammaproteobacteria;o__Enterobacterales;f__Enterobacteriaceae;g__Citrobacter_B;s__Citrobacter_B_koseri
S431C233.b2	ERZ20922714	d__Bacteria;p__Proteobacteria;c__Gammaproteobacteria;o__Enterobacterales;f__Enterobacteriaceae;g__Citrobacter;s__Citrobacter_portucalensis
S76C736.b2	ERZ20331927	d__Bacteria;p__Proteobacteria;c__Gammaproteobacteria;o__Enterobacterales;f__Enterobacteriaceae;g__Enterobacter;s__Enterobacter_asburiae_B
S470C554.b1	ERZ20923538	d__Bacteria;p__Proteobacteria;c__Gammaproteobacteria;o__Enterobacterales;f__Enterobacteriaceae;g__Enterobacter;s__Enterobacter_cloacae
S349C800.b1	ERZ20918610	d__Bacteria;p__Proteobacteria;c__Gammaproteobacteria;o__Enterobacterales;f__Enterobacteriaceae;g__Enterobacter;s__Enterobacter_hormaechei_A
S296C789.b1	ERZ20827951	d__Bacteria;p__Proteobacteria;c__Gammaproteobacteria;o__Enterobacterales;f__Enterobacteriaceae;g__Enterobacter;s__Enterobacter_kobei
S800C736.b2	ERZ20373997	d__Bacteria;p__Proteobacteria;c__Gammaproteobacteria;o__Enterobacterales;f__Enterobacteriaceae;g__Enterobacter;s__Enterobacter_roggenkampii
S189C697.b1	ERZ20383274	d__Bacteria;p__Proteobacteria;c__Gammaproteobacteria;o__Enterobacterales;f__Enterobacteriaceae;g__Escherichia;s__Escherichia_coli
S375C580.b2	ERZ20456857	d__Bacteria;p__Proteobacteria;c__Gammaproteobacteria;o__Enterobacterales;f__Enterobacteriaceae;g__Klebsiella_A;s__Klebsiella_A_michiganensis
S415C1251.b1	ERZ20818268	d__Bacteria;p__Proteobacteria;c__Gammaproteobacteria;o__Enterobacterales;f__Enterobacteriaceae;g__Klebsiella_A;s__Klebsiella_A_oxytoca
S357C574.b2	ERZ20388135	d__Bacteria;p__Proteobacteria;c__Gammaproteobacteria;o__Enterobacterales;f__Enterobacteriaceae;g__Klebsiella;s__Klebsiella_aerogenes
S1083C200.b2	ERZ20916518	d__Bacteria;p__Proteobacteria;c__Gammaproteobacteria;o__Enterobacterales;f__Enterobacteriaceae;g__Klebsiella;s__Klebsiella_pneumoniae
S296C1032.b1	ERZ20876823	d__Bacteria;p__Proteobacteria;c__Gammaproteobacteria;o__Enterobacterales;f__Enterobacteriaceae;g__Klebsiella;s__Klebsiella_quasipneumoniae
S433C513.b2	ERZ20922873	d__Bacteria;p__Proteobacteria;c__Gammaproteobacteria;o__Enterobacterales;f__Enterobacteriaceae;g__Klebsiella;s__Klebsiella_variicola
S136C298.b1	ERZ20378177	d__Bacteria;p__Proteobacteria;c__Gammaproteobacteria;o__Enterobacterales;f__Enterobacteriaceae;g__Morganella;s__Morganella_morganii
S128C404.b1	ERZ20916578	d__Bacteria;p__Proteobacteria;c__Gammaproteobacteria;o__Enterobacterales;f__Enterobacteriaceae;g__Plesiomonas;s__Plesiomonas_shigelloides
S91C694.b2	ERZ20542030	d__Bacteria;p__Proteobacteria;c__Gammaproteobacteria;o__Enterobacterales;f__Enterobacteriaceae;g__Raoultella;s__Raoultella_ornithinolytica
S296C845.b2	ERZ20570800	d__Bacteria;p__Proteobacteria;c__Gammaproteobacteria;o__Enterobacterales;f__Enterobacteriaceae;g__Serratia;s__Serratia_marcescens_J
S787C2694.b2	ERZ20935363	d__Bacteria;p__Proteobacteria;c__Gammaproteobacteria;o__Enterobacterales;f__Pasteurellaceae;g__Aggregatibacter;s__Aggregatibacter_segnis
S790C1659.b2	ERZ20456496	d__Bacteria;p__Proteobacteria;c__Gammaproteobacteria;o__Enterobacterales;f__Pasteurellaceae;g__Haemophilus_A;s__Haemophilus_A_parahaemolyticus
S14C48.b2	ERZ20916602	d__Bacteria;p__Proteobacteria;c__Gammaproteobacteria;o__Enterobacterales;f__Pasteurellaceae;g__Haemophilus_D;s__
S276C83.b1	ERZ20916708	d__Bacteria;p__Proteobacteria;c__Gammaproteobacteria;o__Enterobacterales;f__Pasteurellaceae;g__Haemophilus_D;s__
S771C48.b2	ERZ20934996	d__Bacteria;p__Proteobacteria;c__Gammaproteobacteria;o__Enterobacterales;f__Pasteurellaceae;g__Haemophilus_D;s__Haemophilus_D_parainfluenzae
S91C1833.b2	ERZ20939816	d__Bacteria;p__Proteobacteria;c__Gammaproteobacteria;o__Enterobacterales;f__Pasteurellaceae;g__Haemophilus_D;s__Haemophilus_D_pittmaniae
S773C4259.b2	ERZ20935052	d__Bacteria;p__Proteobacteria;c__Gammaproteobacteria;o__Enterobacterales;f__Pasteurellaceae;g__Haemophilus;s__Haemophilus_sp002998595
S192C5078.b1	ERZ20916636	d__Bacteria;p__Proteobacteria;c__Gammaproteobacteria;o__Enterobacterales;f__Succinivibrionaceae;g__Succinivibrio;s__
S1128C296.b2	ERZ20916542	d__Bacteria;p__Proteobacteria;c__Gammaproteobacteria;o__Enterobacterales;f__Succinivibrionaceae;g__Succinivibrio;s__Succinivibrio_sp000431835
S189C234.b1	ERZ20333159	d__Bacteria;p__Proteobacteria;c__Gammaproteobacteria;o__Enterobacterales;f__Succinivibrionaceae;g__WG-1;s__WG-1_sp900539665
S1049C1527.b2	ERZ20916495	d__Bacteria;p__Proteobacteria;c__Gammaproteobacteria;o__Pseudomonadales;f__Pseudomonadaceae;g__Pseudomonas;s__Pseudomonas_aeruginosa
S120C211.b2	ERZ20378376	d__Bacteria;p__Spirochaetota;c__Brachyspirae;o__Brachyspirales;f__Brachyspiraceae;g__Brachyspira;s__Brachyspira_aalborgi
S210C482.b1	ERZ20916662	d__Bacteria;p__Spirochaetota;c__Brachyspirae;o__Brachyspirales;f__Brachyspiraceae;g__Brachyspira;s__Brachyspira_pilosicoli
S197C12320.b1	ERZ20916639	d__Bacteria;p__Spirochaetota;c__Spirochaetia;o__Sphaerochaetales;f__Sphaerochaetaceae;g__UBA9732;s__UBA9732_sp001940825
S202C2546.b2	ERZ20380166	d__Bacteria;p__Spirochaetota;c__Spirochaetia;o__Treponematales;f__Treponemataceae;g__Treponema_D;s__Treponema_D_sp900541945
S201C311.b1	ERZ20916649	d__Bacteria;p__Spirochaetota;c__Spirochaetia;o__Treponematales;f__Treponemataceae;g__Treponema_D;s__Treponema_D_sp900541995
S1125C880.b2	ERZ20916541	d__Bacteria;p__Spirochaetota;c__Spirochaetia;o__Treponematales;f__Treponemataceae;g__Treponema_D;s__Treponema_D_succinifaciens
S120C11110.b1	ERZ20876607	d__Bacteria;p__Synergistota;c__Synergistia;o__Synergistales;f__Synergistaceae;g__Cloacibacillus;s__Cloacibacillus_porcorum
S61C2821.b1	ERZ20509736	d__Bacteria;p__Verrucomicrobiota;c__Lentisphaeria;o__Victivallales;f__UBA1829;g__;s__
S677C396.b2	ERZ20459358	d__Bacteria;p__Verrucomicrobiota;c__Lentisphaeria;o__Victivallales;f__UBA1829;g__UBA11452;s__UBA11452_sp003526375
S1141C895.b2	ERZ20916561	d__Bacteria;p__Verrucomicrobiota;c__Lentisphaeria;o__Victivallales;f__UBA1829;g__UBA1829;s__UBA1829_sp900549045
S628C10731.b2	ERZ20361609	d__Bacteria;p__Verrucomicrobiota;c__Lentisphaeria;o__Victivallales;f__UBA1829;g__UBA1829;s__UBA1829_sp900760615
S523C1266.b1	ERZ20925190	d__Bacteria;p__Verrucomicrobiota;c__Lentisphaeria;o__Victivallales;f__Victivallaceae;g__Victivallis;s__Victivallis_sp002998355
S61C1034.b1	ERZ20485027	d__Bacteria;p__Verrucomicrobiota;c__Lentisphaeria;o__Victivallales;f__Victivallaceae;g__Victivallis;s__Victivallis_sp900551245
S511C322.b2	ERZ20924905	d__Bacteria;p__Verrucomicrobiota;c__Lentisphaeria;o__Victivallales;f__Victivallaceae;g__Victivallis;s__Victivallis_vadensis
S642C2187.b2	ERZ20357935	d__Bacteria;p__Verrucomicrobiota;c__Verrucomicrobiae;o__Opitutales;f__CAG-312;g__CAG-312;s__CAG-312_sp001917305
S627C227.b2	ERZ20927897	d__Bacteria;p__Verrucomicrobiota;c__Verrucomicrobiae;o__Opitutales;f__CAG-312;g__CAG-312;s__CAG-312_sp900545705
S694C571.b2	ERZ20560352	d__Bacteria;p__Verrucomicrobiota;c__Verrucomicrobiae;o__Opitutales;f__CAG-312;g__CAG-312;s__CAG-312_sp900545715
S157C1561.b2	ERZ20916606	d__Bacteria;p__Verrucomicrobiota;c__Verrucomicrobiae;o__Opitutales;f__CAG-312;g__UMGS1490;s__UMGS1490_sp900547395
S686C274.b2	ERZ20932127	d__Bacteria;p__Verrucomicrobiota;c__Verrucomicrobiae;o__Verrucomicrobiales;f__Akkermansiaceae;g__Akkermansia;s__Akkermansia_muciniphila
S201C274.b2	ERZ20916648	d__Bacteria;p__Verrucomicrobiota;c__Verrucomicrobiae;o__Verrucomicrobiales;f__Akkermansiaceae;g__Akkermansia;s__Akkermansia_muciniphila_A
S135C139.b2	ERZ20367915	d__Bacteria;p__Verrucomicrobiota;c__Verrucomicrobiae;o__Verrucomicrobiales;f__Akkermansiaceae;g__Akkermansia;s__Akkermansia_muciniphila_B
S370C7530.b1	ERZ20619185	d__Bacteria;p__Verrucomicrobiota;c__Verrucomicrobiae;o__Verrucomicrobiales;f__Akkermansiaceae;g__Akkermansia;s__Akkermansia_sp001580195
S839C965.b2	ERZ20937105	d__Bacteria;p__Verrucomicrobiota;c__Verrucomicrobiae;o__Verrucomicrobiales;f__Akkermansiaceae;g__Akkermansia;s__Akkermansia_sp004167605
S343C1169.b2	ERZ20918604	d__Bacteria;p__Verrucomicrobiota;c__Verrucomicrobiae;o__Verrucomicrobiales;f__Akkermansiaceae;g__Akkermansia;s__Akkermansia_sp900545155

## Sheet: S. Data 3
Supplementary Data 3. Metagenome-assembled genomes identified exclusively in diseased individuals (a) or healthy individuals (b)
A) Disease only			A)Health only
MAG ID	Taxonomy		MAG ID	Taxonomy
S399C6798.b2	d__Archaea;p__Thermoplasmatota;c__Thermoplasmata;o__Methanomassiliicoccales;f__Methanomethylophilaceae;g__MX-02;s__MX-02_sp006954405		S627C36184.batch2	d__Archaea;p__Thermoplasmatota;c__Thermoplasmata;o__Methanomassiliicoccales;f__Methanomethylophilaceae;g__UBA71;s__
S1049C1176.b2	d__Bacteria;p__Actinobacteriota;c__Actinomycetia;o__Actinomycetales;f__Actinomycetaceae;g__Peptidiphaga;s__		S1077C9770.batch2	d__Bacteria;p__Actinobacteriota;c__Actinomycetia;o__Actinomycetales;f__Actinomycetaceae;g__Pauljensenia;s__Pauljensenia_turicensis
S398C3696.b2	d__Bacteria;p__Actinobacteriota;c__Coriobacteriia;o__Coriobacteriales;f__Atopobiaceae;g__Atopobium;s__Atopobium_minutum		S110C110250.batch2	d__Bacteria;p__Actinobacteriota;c__Actinomycetia;o__Actinomycetales;f__Bifidobacteriaceae;g__Alloscardovia;s__Alloscardovia_omnicolens
S420C50303.b1	d__Bacteria;p__Actinobacteriota;c__Coriobacteriia;o__Coriobacteriales;f__Eggerthellaceae;g__Phoenicibacter;s__Phoenicibacter_congonensis		S1118C5983.batch2	d__Bacteria;p__Actinobacteriota;c__Coriobacteriia;o__Coriobacteriales;f__Atopobiaceae;g__Parolsenella;s__Parolsenella_massiliensis
S494C6191.b1	d__Bacteria;p__Bacteroidota;c__Bacteroidia;o__Bacteroidales;f__Bacteroidaceae;g__Bacteroides;s__Bacteroides_graminisolvens		S176C6150.batch2	d__Bacteria;p__Bacteroidota;c__Bacteroidia;o__Bacteroidales;f__Muribaculaceae;g__Paramuribaculum;s__Paramuribaculum_sp900551515
S411C8839.b1	d__Bacteria;p__Bacteroidota;c__Bacteroidia;o__Bacteroidales;f__Bacteroidaceae;g__Prevotella;s__Prevotella_intermedia		S26C26659.batch2	d__Bacteria;p__Bacteroidota;c__Bacteroidia;o__Bacteroidales;f__Muribaculaceae;g__Paramuribaculum;s__Paramuribaculum_sp900759915
S494C12392.b1	d__Bacteria;p__Bacteroidota;c__Bacteroidia;o__Bacteroidales;f__Dysgonomonadaceae;g__Dysgonomonas;s__Dysgonomonas_mossii		S116C4481.batch2	d__Bacteria;p__Bacteroidota;c__Bacteroidia;o__Bacteroidales;f__Rikenellaceae;g__Alistipes;s__
S327C72707.b2	d__Bacteria;p__Bacteroidota;c__Bacteroidia;o__Bacteroidales;f__Muribaculaceae;g__UBA7173;s__		S403C101277.batch2	d__Bacteria;p__Campylobacterota;c__Campylobacteria;o__Campylobacterales;f__Campylobacteraceae;g__Campylobacter;s__Campylobacter_sp900753405
S399C2152.b1	d__Bacteria;p__Bacteroidota;c__Bacteroidia;o__Bacteroidales;f__Porphyromonadaceae;g__Porphyromonas;s__Porphyromonas_sp900548415		S197C17790.batch1	d__Bacteria;p__Elusimicrobiota;c__Elusimicrobia;o__Elusimicrobiales;f__Elusimicrobiaceae;g__CADBRU01;s__CADBRU01_sp900762815
S291C862.b2	d__Bacteria;p__Bacteroidota;c__Bacteroidia;o__Bacteroidales;f__Tannerellaceae;g__Parabacteroides;s__Parabacteroides_faecis		S1136C792.batch2	d__Bacteria;p__Elusimicrobiota;c__Elusimicrobia;o__Elusimicrobiales;f__Elusimicrobiaceae;g__UBA1436;s__UBA1436_sp900541355
S966C811.b2	d__Bacteria;p__Desulfobacterota;c__Desulfovibrionia;o__Desulfovibrionales;f__Desulfovibrionaceae;g__Mailhella;s__Mailhella_sp900553065		S1131C2836.batch2	d__Bacteria;p__Firmicutes_A;c__Clostridia_A;o__Christensenellales;f__Borkfalkiaceae;g__UBA10281;s__UBA10281_sp000437515
S1004C30495.b2	d__Bacteria;p__Firmicutes_A;c__Clostridia_A;o__Christensenellales;f__Borkfalkiaceae;g__UMGS1004;s__		S664C879.batch2	d__Bacteria;p__Firmicutes_A;c__Clostridia_A;o__Christensenellales;f__Borkfalkiaceae;g__UBA10281;s__UBA10281_sp900554485
S401C11894.b2	d__Bacteria;p__Firmicutes_A;c__Clostridia_A;o__Christensenellales;f__CAG-314;g__UMGS1707;s__UMGS1707_sp900554285		S202C6068.batch2	d__Bacteria;p__Firmicutes_A;c__Clostridia_A;o__Christensenellales;f__Borkfalkiaceae;g__UBA10281;s__UBA10281_sp900764105
S827C1517.b2	d__Bacteria;p__Firmicutes_A;c__Clostridia_A;o__Christensenellales;f__QALW01;g__QALW01;s__		S699C439.batch2	d__Bacteria;p__Firmicutes_A;c__Clostridia_A;o__Christensenellales;f__Borkfalkiaceae;g__UMGS621;s__UMGS621_sp900543915
S345C18900.b2	d__Bacteria;p__Firmicutes_A;c__Clostridia;o__Lachnospirales;f__Anaerotignaceae;g__UMGS1670;s__UMGS1670_sp902406135		S190C6785.batch2	d__Bacteria;p__Firmicutes_A;c__Clostridia_A;o__Christensenellales;f__CAG-138;g__UMGS693;s__UMGS693_sp900544555
S318C1030.b2	d__Bacteria;p__Firmicutes_A;c__Clostridia;o__Lachnospirales;f__Lachnospiraceae;g__Lactonifactor;s__Lactonifactor_sp009677585		S1070C6796.batch2	d__Bacteria;p__Firmicutes_A;c__Clostridia_A;o__Christensenellales;f__CAG-552;g__UBA10677;s__
S138C3490.b1	d__Bacteria;p__Firmicutes_A;c__Clostridia;o__Oscillospirales;f__Oscillospiraceae;g__Intestinimonas;s__Intestinimonas_sp900540545		S197C6767.batch1	d__Bacteria;p__Firmicutes_A;c__Clostridia_A;o__Christensenellales;f__CAG-74;g__;s__
S920C7669.b2	d__Bacteria;p__Firmicutes_A;c__Clostridia;o__Oscillospirales;f__Oscillospiraceae;g__UMGS1872;s__UMGS1872_sp900549475		S700C2051.batch2	d__Bacteria;p__Firmicutes_A;c__Clostridia_A;o__Christensenellales;f__QALW01;g__QALW01;s__QALW01_sp900552055
S305C5236.b2	d__Bacteria;p__Firmicutes_A;c__Clostridia;o__Oscillospirales;f__Ruminococcaceae;g__Gemmiger;s__		S631C17855.batch2	d__Bacteria;p__Firmicutes_A;c__Clostridia_A;o__Christensenellales;f__UBA1242;g__UMGS687;s__UMGS687_sp900551705
S370C2206.b2	d__Bacteria;p__Firmicutes_A;c__Clostridia;o__Peptostreptococcales;f__Peptostreptococcaceae;g__Peptacetobacter;s__Peptacetobacter_hiranonis		S640C10294.batch2	d__Bacteria;p__Firmicutes_A;c__Clostridia;o__Lachnospirales;f__CAG-274;g__UMGS1441;s__
S411C2532.b1	d__Bacteria;p__Firmicutes_A;c__Clostridia;o__Peptostreptococcales;f__Peptostreptococcaceae;g__Peptostreptococcus;s__Peptostreptococcus_sp900759325		S321C12639.batch1	d__Bacteria;p__Firmicutes_A;c__Clostridia;o__Lachnospirales;f__Lachnospiraceae;g__CAG-632;s__CAG-632_sp000431515
S413C2002.b2	d__Bacteria;p__Firmicutes_A;c__Clostridia;o__Peptostreptococcales;f__Peptostreptococcaceae;g__Peptostreptococcus;s__Peptostreptococcus_stomatis		S208C2448.batch1	d__Bacteria;p__Firmicutes_A;c__Clostridia;o__Lachnospirales;f__Lachnospiraceae;g__CAG-632;s__CAG-632_sp900539185
S114C919.b1	d__Bacteria;p__Firmicutes_C;c__Negativicutes;o__Acidaminococcales;f__Acidaminococcaceae;g__Acidaminococcus;s__Acidaminococcus_sp900554515		S200C1390.batch1	d__Bacteria;p__Firmicutes_A;c__Clostridia;o__Monoglobales;f__Monoglobaceae;g__UMGS1326;s__
S115C786.b1	d__Bacteria;p__Firmicutes_C;c__Negativicutes;o__Veillonellales;f__Dialisteraceae;g__Allisonella;s__Allisonella_pneumosintes		S577C1140.batch2	d__Bacteria;p__Firmicutes_A;c__Clostridia;o__Oscillospirales;f__Acutalibacteraceae;g__CAG-488;s__CAG-488_sp900539465
S889C26777.b2	d__Bacteria;p__Firmicutes_C;c__Negativicutes;o__Veillonellales;f__Megasphaeraceae;g__Megasphaera;s__Megasphaera_sp900539295		S20C58588.batch2	d__Bacteria;p__Firmicutes_A;c__Clostridia;o__Oscillospirales;f__Acutalibacteraceae;g__Eubacterium_R;s__
S394C18543.b1	d__Bacteria;p__Firmicutes;c__Bacilli;o__Erysipelotrichales;f__Erysipelotrichaceae;g__Massilicoli;s__Massilicoli_timonensis		S267C7827.batch2	d__Bacteria;p__Firmicutes_A;c__Clostridia;o__Oscillospirales;f__Acutalibacteraceae;g__UMGS1484;s__UMGS1484_sp902388225
S882C16157.b2	d__Bacteria;p__Firmicutes;c__Bacilli;o__Lactobacillales;f__Lactobacillaceae;g__Ligilactobacillus;s__Ligilactobacillus_animalis		S686C1200.batch2	d__Bacteria;p__Firmicutes_A;c__Clostridia;o__Oscillospirales;f__CAG-272;g__CAG-272;s__CAG-272_sp000433515
S946C313.b2	d__Bacteria;p__Firmicutes;c__Bacilli;o__Paenibacillales;f__Paenibacillaceae;g__Paenibacillus;s__Paenibacillus_amylolyticus		S668C25417.batch2	d__Bacteria;p__Firmicutes_A;c__Clostridia;o__Oscillospirales;f__CAG-272;g__Firm-07;s__
S139C7488.b2	d__Bacteria;p__Fusobacteriota;c__Fusobacteriia;o__Fusobacteriales;f__Fusobacteriaceae;g__Fusobacterium_B;s__Fusobacterium_B_sp900542625		S668C18936.batch2	d__Bacteria;p__Firmicutes_A;c__Clostridia;o__Oscillospirales;f__CAG-272;g__UBA1740;s__UBA1740_sp004558975
S404C2131.b2	d__Bacteria;p__Fusobacteriota;c__Fusobacteriia;o__Fusobacteriales;f__Fusobacteriaceae;g__Fusobacterium;s__Fusobacterium_animalis		S674C7515.batch2	d__Bacteria;p__Firmicutes_A;c__Clostridia;o__Oscillospirales;f__CAG-272;g__UMGS731;s__UMGS731_sp900544985
S411C2474.b1	d__Bacteria;p__Fusobacteriota;c__Fusobacteriia;o__Fusobacteriales;f__Fusobacteriaceae;g__Fusobacterium;s__Fusobacterium_sp000235465		S645C2045.batch2	d__Bacteria;p__Firmicutes_C;c__Negativicutes;o__Acidaminococcales;f__Acidaminococcaceae;g__Succiniclasticum;s__Succiniclasticum_sp900314855
S860C6130.b2	d__Bacteria;p__Proteobacteria;c__Gammaproteobacteria;o__Burkholderiales;f__Burkholderiaceae;g__CAG-521;s__		S371C920.batch1	d__Bacteria;p__Firmicutes;c__Bacilli;o__Erysipelotrichales;f__Erysipelatoclostridiaceae;g__Faecalibacillus;s__Faecalibacillus_sp003480255
S829C8776.b2	d__Bacteria;p__Proteobacteria;c__Gammaproteobacteria;o__Burkholderiales;f__Burkholderiaceae;g__Sutterella;s__		S693C11933.batch2	d__Bacteria;p__Firmicutes;c__Bacilli;o__ML615J-28;f__CAG-698;g__CAG-698;s__CAG-698_sp000431235
S916C87870.b2	d__Bacteria;p__Proteobacteria;c__Gammaproteobacteria;o__Burkholderiales;f__Burkholderiaceae;g__Sutterella;s__		S714C2638.batch2	d__Bacteria;p__Firmicutes;c__Bacilli;o__RF39;f__UBA660;g__CAG-1000;s__CAG-1000_sp000436975
S931C16066.b2	d__Bacteria;p__Proteobacteria;c__Gammaproteobacteria;o__Burkholderiales;f__Burkholderiaceae;g__Sutterella;s__		S694C963.batch2	d__Bacteria;p__Firmicutes;c__Bacilli;o__RF39;f__UBA660;g__CAG-533;s__CAG-533_sp000434495
S1049C456.b2	d__Bacteria;p__Proteobacteria;c__Gammaproteobacteria;o__Burkholderiales;f__Neisseriaceae;g__Eikenella;s__Eikenella_corrodens		S662C1150.batch2	d__Bacteria;p__Firmicutes;c__Bacilli;o__RF39;f__UBA660;g__CAG-762;s__
S128C404.b1	d__Bacteria;p__Proteobacteria;c__Gammaproteobacteria;o__Enterobacterales;f__Enterobacteriaceae;g__Plesiomonas;s__Plesiomonas_shigelloides		S617C20245.batch2	d__Bacteria;p__Firmicutes;c__Bacilli;o__RF39;f__UBA660;g__RUG13868;s__
S296C845.b2	d__Bacteria;p__Proteobacteria;c__Gammaproteobacteria;o__Enterobacterales;f__Enterobacteriaceae;g__Serratia;s__Serratia_marcescens_J		S869C16149.batch2	d__Bacteria;p__Firmicutes;c__Bacilli;o__RF39;f__UBA660;g__UBA3789;s__UBA3789_sp900543055
S1049C1527.b2	d__Bacteria;p__Proteobacteria;c__Gammaproteobacteria;o__Pseudomonadales;f__Pseudomonadaceae;g__Pseudomonas;s__Pseudomonas_aeruginosa		S653C178.batch2	d__Bacteria;p__Firmicutes;c__Bacilli;o__RFN20;f__CAG-288;g__CAG-288;s__CAG-288_sp000437395
S120C11110.b1	d__Bacteria;p__Synergistota;c__Synergistia;o__Synergistales;f__Synergistaceae;g__Cloacibacillus;s__Cloacibacillus_porcorum		S211C3117.batch1	d__Bacteria;p__Firmicutes;c__Bacilli;o__RFN20;f__CAG-288;g__UBA7642;s__UBA7642_sp900549915
S157C1561.b2	d__Bacteria;p__Verrucomicrobiota;c__Verrucomicrobiae;o__Opitutales;f__CAG-312;g__UMGS1490;s__UMGS1490_sp900547395		S599C2411.batch2	d__Bacteria;p__Firmicutes;c__Bacilli;o__RFN20;f__CAG-449;g__UBA3210;s__UBA3210_sp900755065
			S684C19955.batch2	d__Bacteria;p__Firmicutes;c__Bacilli;o__RFN20;f__CAG-826;g__CAG-826;s__CAG-826_sp000437235
			S206C2229.batch2	d__Bacteria;p__Firmicutes;c__Bacilli;o__RFN20;f__CAG-826;g__UBA4855;s__UBA4855_sp900545015
			S203C5449.batch1	d__Bacteria;p__Firmicutes;c__Bacilli;o__RFN20;f__CAG-826;g__UBA4951;s__UBA4951_sp900540385
			S582C8402.batch2	d__Bacteria;p__Firmicutes;c__Bacilli;o__RFN20;f__CAG-826;g__UBA4951;s__UBA4951_sp900542595
			S1066C8982.batch2	d__Bacteria;p__Proteobacteria;c__Alphaproteobacteria;o__RF32;f__CAG-239;g__CAAFZY01;s__
			S1078C10771.batch2	d__Bacteria;p__Proteobacteria;c__Alphaproteobacteria;o__RF32;f__CAG-239;g__CAG-495;s__
			S1065C2964.batch2	d__Bacteria;p__Proteobacteria;c__Alphaproteobacteria;o__RF32;f__CAG-239;g__RUG410;s__RUG410_sp900769705
			S710C14092.batch2	d__Bacteria;p__Proteobacteria;c__Alphaproteobacteria;o__RF32;f__UBA3637;g__;s__
			S27C15025.batch2	d__Bacteria;p__Proteobacteria;c__Gammaproteobacteria;o__Burkholderiales;f__Burkholderiaceae;g__Duodenibacillus;s__
			S206C795.batch1	d__Bacteria;p__Proteobacteria;c__Gammaproteobacteria;o__Burkholderiales;f__Burkholderiaceae;g__Duodenibacillus;s__Duodenibacillus_sp900767875
			S1117C52634.batch2	d__Bacteria;p__Proteobacteria;c__Gammaproteobacteria;o__Burkholderiales;f__Rhodocyclaceae;g__SFHR01;s__
			S91C1833.batch2	d__Bacteria;p__Proteobacteria;c__Gammaproteobacteria;o__Enterobacterales;f__Pasteurellaceae;g__Haemophilus_D;s__Haemophilus_D_pittmaniae
			S210C482.batch1	d__Bacteria;p__Spirochaetota;c__Brachyspirae;o__Brachyspirales;f__Brachyspiraceae;g__Brachyspira;s__Brachyspira_pilosicoli
			S197C12320.batch1	d__Bacteria;p__Spirochaetota;c__Spirochaetia;o__Sphaerochaetales;f__Sphaerochaetaceae;g__UBA9732;s__UBA9732_sp001940825
			S202C2546.batch2	d__Bacteria;p__Spirochaetota;c__Spirochaetia;o__Treponematales;f__Treponemataceae;g__Treponema_D;s__Treponema_D_sp900541945
			S1125C880.batch2	d__Bacteria;p__Spirochaetota;c__Spirochaetia;o__Treponematales;f__Treponemataceae;g__Treponema_D;s__Treponema_D_succinifaciens
			S1141C895.batch2	d__Bacteria;p__Verrucomicrobiota;c__Lentisphaeria;o__Victivallales;f__UBA1829;g__UBA1829;s__UBA1829_sp900549045
			S642C2187.batch2	d__Bacteria;p__Verrucomicrobiota;c__Verrucomicrobiae;o__Opitutales;f__CAG-312;g__CAG-312;s__CAG-312_sp001917305
			S627C227.batch2	d__Bacteria;p__Verrucomicrobiota;c__Verrucomicrobiae;o__Opitutales;f__CAG-312;g__CAG-312;s__CAG-312_sp900545705

## Sheet: S. Data 4
Supplementary Data 4. MESs for each metabolite in the microbiomes of associated with type 2 diabetes, when compared to healthy microbiomes.
These analyses were performed using a one-sided Kruskal-Wallis test, and significant values adjusted for multiple comparisons (i.e. p < 0.0001373626 were considered significant).
Metablite ID	Metabolite name	mean MES healthy	sd MES healthy	mean MES dis	sd MES dis	Difference in MES	p value	sig after bonferroni	Interpretation
acgam1p_e	N-Acetyl-D-glucosamine 1-phosphate	5.15166	1.95849	2.77073	1.23568	2.38093	5.69049e-10	*	loss of cross-feeding in T2D
glyald_e	D-Glyceraldehyde	19.786	8.61625	28.4822	7.31362	-8.69625	7.62748e-08	*	increased cross-feeding in T2D
csn_e	Cytosine	0.611102	1.23089	1.81433	2.14374	-1.20323	9.32918e-07	*	increased cross-feeding in T2D
gthrd_e	Reduced glutathione	41.3034	19.2993	56.3708	14.4129	-15.0674	2.43054e-06	*	increased cross-feeding in T2D
ump_e	UMP dialdehyde	3.47376	2.84886	1.44489	1.97871	2.02887	2.64163e-06	*	loss of cross-feeding in T2D
val__L_e	L-Valine	35.1779	19.2018	50.8538	14.8136	-15.6759	2.95654e-06	*	increased cross-feeding in T2D
thym_e	Thymine	41.7707	21.765	59.1989	18.2666	-17.4282	4.0468e-06	*	increased cross-feeding in T2D
h2s_e	Hydrogen sulfide	54.7184	22.478	71.3095	12.9526	-16.5911	6.05657e-06	*	increased cross-feeding in T2D
ins_e	Inosine	2.2373	2.05456	0.810398	1.27851	1.4269	9.65815e-06	*	loss of cross-feeding in T2D
4hbald_e	4-Hydroxybenzaldehyde	1.39785	0.441729	1.04444	0.117289	0.353411	1.16869e-05	*	loss of cross-feeding in T2D
xtsn_e	Xanthosine	5.50028	4.83498	1.82989	1.75565	3.6704	1.59869e-05	*	loss of cross-feeding in T2D
gal_e	D-Galactose	52.2865	21.3022	66.217	14.7928	-13.9305	1.6858e-05	*	increased cross-feeding in T2D
asp__D_e	D-Aspartate	2.27417	1.05679	3.09396	0.961227	-0.819787	2.07963e-05	*	increased cross-feeding in T2D
R_3hhxa_e	3 hydroxyhexanoic acid	5.93145	3.25894	3.47848	2.02042	2.45297	2.88048e-05	*	loss of cross-feeding in T2D
R_3hpt_e	3 Hydroxypentanoic acid	5.58869	3.09462	3.0007	1.97742	2.58799	4.00944e-05	*	loss of cross-feeding in T2D
ptrc_e	Putrescine	50.0687	28.5802	69.5544	22.9073	-19.4858	4.80065e-05	*	increased cross-feeding in T2D
3mba_e	3 methylbutanoic acid	4.09949	1.97262	6.03007	2.29147	-1.93058	4.91327e-05	*	increased cross-feeding in T2D
h_e	H+	49.9073	14.4246	59.2103	8.54195	-9.30298	5.23735e-05	*	increased cross-feeding in T2D
din_e	Deoxyinosine	4.1075	3.86533	1.45795	1.9404	2.64955	5.2517e-05	*	loss of cross-feeding in T2D
pta_e	Pentanoate	9.43222	6.29127	4.92136	3.88532	4.51086	6.06177e-05	*	loss of cross-feeding in T2D
xmp_e	Xanthosine 5'-phosphate	1.64915	2.24282	0.120635	0.443597	1.52851	6.07014e-05	*	loss of cross-feeding in T2D
for_e	Formate	24.7386	11.3673	32.1382	8.8992	-7.39968	6.66641e-05	*	increased cross-feeding in T2D
forglu_e	N-Formimidoyl-L-glutamate	8.54736	6.19819	12.9388	6.64714	-4.39146	9.33271e-05	*	increased cross-feeding in T2D
oxa_e	Oxalate	11.7963	7.7103	17.0155	7.41089	-5.21921	0.000114925	*	increased cross-feeding in T2D
dextrin_e	Dextrin	7.2906	4.09993	9.99094	3.78943	-2.70035	0.000116208	*	increased cross-feeding in T2D
12ppd__R_e	(R)-Propane-1,2-diol	6.69952	4.41415	9.58917	4.18033	-2.88965	0.000125304	*	increased cross-feeding in T2D
lac__L_e	L-Lactate	8.03374	4.4101	11.1448	4.18655	-3.11106	0.000132067	*	increased cross-feeding in T2D
hco3_e	Bicarbonate	5.45033	4.5763	9.60596	5.81146	-4.15563	0.000139717	ns	increased cross-feeding in T2D
man_e	D-Mannose	4.10905	9.11765	8.90848	12.6503	-4.79943	0.000140096	ns	increased cross-feeding in T2D
s_e	Sulfur	18.3671	10.0052	25.2282	9.17917	-6.86107	0.000144012	ns	increased cross-feeding in T2D
sucr_e	Sucrose C12H22O11	4.31646	9.03624	11.5082	14.8376	-7.19177	0.000151501	ns	increased cross-feeding in T2D
2mbald_e	2 methylbutyraldehyde	3.03394	3.68312	6.65211	5.74703	-3.61817	0.000153109	ns	increased cross-feeding in T2D
ppoh_e	1-Propanol	2.76409	2.97312	5.1992	3.97885	-2.43511	0.000163394	ns	increased cross-feeding in T2D
gcald_e	Glycolaldehyde	26.7241	11.9005	33.6658	8.02425	-6.94171	0.000184604	ns	increased cross-feeding in T2D
gam6p_e	D-Glucosamine 6-phosphate	2.19992	1.35079	1.1449	1.05829	1.05503	0.000187365	ns	loss of cross-feeding in T2D
melib_e	Melibiose	28.4842	16.9122	38.8752	13.0817	-10.391	0.000205069	ns	increased cross-feeding in T2D
abt__L_e	L Arabinitol C5H12O5	15.6452	7.47837	19.7937	5.28566	-4.14842	0.000220165	ns	increased cross-feeding in T2D
15dap_e	1,5-Diaminopentane	10.2885	5.93426	14.4741	4.19515	-4.18558	0.00025796	ns	increased cross-feeding in T2D
acgam_e	N-Acetyl-D-glucosamine	4.33283	5.21745	8.00276	6.053	-3.66993	0.000300183	ns	increased cross-feeding in T2D
dmso_e	Dimethyl sulfoxide	2.75205	3.00179	4.69264	3.15458	-1.94058	0.00033571	ns	increased cross-feeding in T2D
btd_RR_e	R R 2 3 Butanediol C4H10O2	1.76807	0.773377	2.25785	0.581449	-0.489779	0.000340104	ns	increased cross-feeding in T2D
2dhglcn_e	2-Dehydro-D-gluconate	0.493047	1.18235	1.07943	1.42077	-0.586379	0.00038775	ns	increased cross-feeding in T2D
succ_e	Succinate	32.9888	15.4288	41.6985	10.7464	-8.70972	0.000391964	ns	increased cross-feeding in T2D
mal__L_e	L-Malate	55.9208	21.0946	67.6926	13.1125	-11.7718	0.000416184	ns	increased cross-feeding in T2D
hqn_e	Hydroquinone	5.05879	3.75291	7.56639	4.2725	-2.5076	0.000416888	ns	increased cross-feeding in T2D
duri_e	Deoxyuridine	3.79497	4.0138	1.4112	1.98161	2.38378	0.000433037	ns	loss of cross-feeding in T2D
ala__D_e	D-Alanine	39.847	18.4643	49.9789	13.1926	-10.1319	0.000448839	ns	increased cross-feeding in T2D
R3hdec4e_e	3 Hydroxy 4Z decenic acid	8.70914	7.60384	15.4828	11.1469	-6.77368	0.000451767	ns	increased cross-feeding in T2D
thymd_e	Thymidine C10H14N2O5	1.6886	2.52153	0.473263	1.06954	1.21534	0.000467852	ns	loss of cross-feeding in T2D
pheme_e	Protoheme C34H30FeN4O4	27.9325	12.4836	35.9887	4.38136	-8.05619	0.00050029	ns	increased cross-feeding in T2D
nh4_e	Ammonium	42.5182	13.1745	51.6814	13.6345	-9.16323	0.000518634	ns	increased cross-feeding in T2D
dump_e	DUMP C9H11N2O8P	1.44021	2.28449	0.165517	0.891338	1.2747	0.000538711	ns	loss of cross-feeding in T2D
nac_e	Nicotinate	31.8196	15.9563	41.6789	13.4602	-9.85929	0.000545527	ns	increased cross-feeding in T2D
glyb_e	Glycine betaine	39.368	21.6005	51.1619	19.1765	-11.7939	0.000564801	ns	increased cross-feeding in T2D
tartr__L_e	L-tartrate	5.37717	6.16035	9.97955	7.10889	-4.60238	0.000611869	ns	increased cross-feeding in T2D
bz_e	Benzoate	31.771	24.3932	46.2389	23.8624	-14.468	0.000694911	ns	increased cross-feeding in T2D
mnl1p_e	D-Mannitol 1-phosphate	4.04615	2.03846	5.15651	2.12192	-1.11036	0.000703519	ns	increased cross-feeding in T2D
12ppd__S_e	(S)-Propane-1,2-diol	10.9824	5.27252	14.164	4.89768	-3.18164	0.00074132	ns	increased cross-feeding in T2D
dgmp_e	DGMP C10H12N5O7P	1.40346	2.2992	0.165517	0.891338	1.23794	0.000752104	ns	loss of cross-feeding in T2D
tartr__D_e	D-tartrate	9.73657	9.23631	3.28427	5.07069	6.4523	0.000761139	ns	loss of cross-feeding in T2D
dimp_e	DIMP C10H12N4O7P	1.28093	2.07486	0.171429	0.907115	1.1095	0.000800658	ns	loss of cross-feeding in T2D
dtmp_e	DTMP C10H13N2O8P	1.47198	2.34811	0.193939	0.791712	1.27804	0.000839678	ns	loss of cross-feeding in T2D
g3pi_e	Sn-Glycero-3-phospho-1-inositol	5.13065	4.92949	8.63128	6.1837	-3.50063	0.000840255	ns	increased cross-feeding in T2D
arbt_e	Arbutin C12H16O7	3.68278	5.1873	7.00311	7.00335	-3.32033	0.000925775	ns	increased cross-feeding in T2D
fald_e	Formaldehyde	3.96818	2.83761	2.78425	1.14344	1.18392	0.000948578	ns	loss of cross-feeding in T2D
glc__aD_e	Alpha D-glucose	4.79085	5.88628	8.32758	6.73496	-3.53673	0.000965062	ns	increased cross-feeding in T2D
glyc_e	Glycerol	49.1231	20.7626	60.5118	14.6909	-11.3887	0.00102499	ns	increased cross-feeding in T2D
tet_e	Tetrathionate	13.782	12.2166	21.8379	14.0776	-8.05583	0.00104499	ns	increased cross-feeding in T2D
dcmp_e	DCMP C9H12N3O7P	1.43087	2.24954	0.2	0.803563	1.23087	0.00108031	ns	loss of cross-feeding in T2D
ala__L_e	L-Alanine	15.284	10.628	21.6306	11.2945	-6.34661	0.00108952	ns	increased cross-feeding in T2D
crn_e	L-Carnitine	2.3462	2.45712	3.90399	2.87799	-1.55779	0.00131959	ns	increased cross-feeding in T2D
tre6p_e	Alpha,alpha'-Trehalose 6-phosphate	8.6299	4.09135	6.35126	2.79401	2.27865	0.00136866	ns	loss of cross-feeding in T2D
fum_e	Fumarate	10.3629	5.42765	13.0383	4.42048	-2.67541	0.00138703	ns	increased cross-feeding in T2D
malthx_e	Maltohexaose	23.7521	22.4865	38.4861	26.5456	-14.734	0.00155503	ns	increased cross-feeding in T2D
lyx__L_e	L-Lyxose	6.46852	6.10002	2.82483	3.01473	3.64369	0.00165726	ns	loss of cross-feeding in T2D
fru_e	D-Fructose	6.641	11.2052	8.21683	9.00319	-1.57583	0.00167569	ns	increased cross-feeding in T2D
orn__D_e	D-Ornithine	0.203002	0.472897	0.533333	0.615587	-0.330331	0.00167932	ns	increased cross-feeding in T2D
sbt__D_e	D-Sorbitol	15.8304	14.711	25.5062	18.4496	-9.67584	0.00203011	ns	increased cross-feeding in T2D
glutar_e	Glutarate	0.693384	1.06813	0	0	0.693384	0.0020612	ns	loss of cross-feeding in T2D
crtn_e	Creatinine	1.75161	1.64024	2.76586	1.95898	-1.01425	0.00244805	ns	increased cross-feeding in T2D
4abz_e	4-Aminobenzoate	13.2956	7.96851	17.3228	5.32836	-4.02718	0.00261388	ns	increased cross-feeding in T2D
spmd_e	Spermidine	12.4545	8.05937	17.6754	8.83327	-5.22094	0.00299451	ns	increased cross-feeding in T2D
chtbs_e	N,N'-diacetylchitobiose	2.19383	2.97799	3.87065	3.50372	-1.67682	0.00303993	ns	increased cross-feeding in T2D
dgsn_e	Deoxyguanosine	1.44958	2.21507	0.406668	0.903781	1.04291	0.00325813	ns	loss of cross-feeding in T2D
2ddglcn_e	2-Dehydro-3-deoxy-D-gluconate	0.236138	0.768086	0.614413	1.13311	-0.378275	0.00349944	ns	increased cross-feeding in T2D
arab__D_e	D Arabinose C5H10O5	7.42345	4.47112	9.4307	3.48962	-2.00726	0.00353148	ns	increased cross-feeding in T2D
g3ps_e	Glycerophosphoserine	6.6116	6.87672	10.8044	8.47906	-4.19282	0.00376935	ns	increased cross-feeding in T2D
damp_e	DAMP C10H12N5O6P	1.21813	2.00885	0.310345	1.16813	0.907784	0.00381149	ns	loss of cross-feeding in T2D
g3pg_e	Glycerophosphoglycerol	25.7826	19.4481	35.203	17.068	-9.42041	0.00396974	ns	increased cross-feeding in T2D
balaleu_e	Beta alanylL leucine	2.78218	3.23805	4.66279	3.93647	-1.88061	0.00435943	ns	increased cross-feeding in T2D
3ump_e	3 UMP C9H11N2O9P	5.1537	4.32206	3.12807	2.85875	2.02563	0.00445686	ns	loss of cross-feeding in T2D
chol_e	Choline	45.4505	25.1782	57.0974	18.5007	-11.6469	0.00450159	ns	increased cross-feeding in T2D
agm_e	Agmatine	9.30595	5.03001	12.0385	5.4678	-2.73257	0.00457807	ns	increased cross-feeding in T2D
all__D_e	D-Allose	0.657339	0.942169	1.30796	1.35365	-0.650626	0.00469728	ns	increased cross-feeding in T2D
dms_e	Dimethyl sulfide	4.73548	2.69679	6.21946	2.29582	-1.48397	0.00480087	ns	increased cross-feeding in T2D
urea_e	Urea	21.495	10.1443	25.6235	7.4177	-4.12853	0.00509745	ns	increased cross-feeding in T2D
pnto__R_e	(R)-Pantothenate	23.476	16.1201	31.0068	15.1228	-7.53079	0.00516259	ns	increased cross-feeding in T2D
trp__L_e	L-Tryptophan	1.75998	2.6279	0.496386	1.00749	1.2636	0.00540438	ns	loss of cross-feeding in T2D
coa_e	Coenzyme A	15.2287	13.1491	21.7783	14.9143	-6.54962	0.00541837	ns	increased cross-feeding in T2D
4hpro_LT_e	Trans 4 Hydroxy L proline C5H9NO3	15.7577	9.26304	20.0911	10.2262	-4.33337	0.00546816	ns	increased cross-feeding in T2D
4abut_e	4-Aminobutanoate	28.9917	15.627	35.7936	12.542	-6.80184	0.00560729	ns	increased cross-feeding in T2D
arbt6p_e	Arbutin 6-phosphate	5.08852	3.20253	6.55393	3.3211	-1.46542	0.0057088	ns	increased cross-feeding in T2D
icit_e	Isocitrate	2.82366	3.3251	4.34331	3.46173	-1.51965	0.00590028	ns	increased cross-feeding in T2D
slnt_e	Selenite	37.2671	18.0233	46.6017	16.2688	-9.33459	0.00591289	ns	increased cross-feeding in T2D
glyc__R_e	(R)-Glycerate	0.398656	0.730913	0.882275	0.905599	-0.483619	0.00633912	ns	increased cross-feeding in T2D
cit_e	Citrate	10.5146	5.77909	7.66031	4.2933	2.85429	0.00644548	ns	loss of cross-feeding in T2D
orot_e	Orotate C5H3N2O4	0.663427	0.944441	1.11548	0.779178	-0.452049	0.00651735	ns	increased cross-feeding in T2D
inost_e	Myo-Inositol	30.2795	15.27	36.546	12.2028	-6.26647	0.00653085	ns	increased cross-feeding in T2D
sel_e	Selenate	27.624	23.1075	37.7976	23.9664	-10.1735	0.00661731	ns	increased cross-feeding in T2D
malt_e	Maltose	18.2453	24.8543	33.5474	28.9174	-15.3021	0.00678508	ns	increased cross-feeding in T2D
acac_e	Acetoacetate	10.133	5.02815	12.3761	4.12848	-2.24312	0.00744322	ns	increased cross-feeding in T2D
orn_e	Ornithine	22.1289	13.1545	27.5344	10.2708	-5.40552	0.0076463	ns	increased cross-feeding in T2D
ppap_e	Propanoyl phosphate	12.4647	8.62709	16.4329	8.30793	-3.96819	0.00774118	ns	increased cross-feeding in T2D
R_3hdcaa_e	3 hydroxydecanoic acid	6.34613	3.65968	8.51046	4.12849	-2.16433	0.00819596	ns	increased cross-feeding in T2D
g3pc_e	Sn-Glycero-3-phosphocholine	8.05197	8.86943	13.1085	10.4425	-5.05654	0.00822662	ns	increased cross-feeding in T2D
gal_bD_e	Beta D-Galactose	2.75291	3.037	4.09207	3.3186	-1.33915	0.00894939	ns	increased cross-feeding in T2D
glcr_e	D-Glucarate	9.84811	5.8018	12.4939	5.11515	-2.64582	0.00908595	ns	increased cross-feeding in T2D
balabala_e	Beta alanyl beta alanine	2.57256	2.87504	4.22118	3.52061	-1.64862	0.00913251	ns	increased cross-feeding in T2D
thr__L_e	L-Threonine	10.5165	17.9033	20.3385	22.2109	-9.82204	0.00949587	ns	increased cross-feeding in T2D
h2o2_e	Hydrogen peroxide	8.13686	5.74148	5.42396	3.42685	2.7129	0.00950188	ns	loss of cross-feeding in T2D
balaala_e	Beta alanylL alanine	2.57835	2.85293	4.19678	3.48671	-1.61843	0.00969637	ns	increased cross-feeding in T2D
glu__L_e	L-Glutamate	34.3585	17.3667	42.0417	14.9432	-7.68314	0.0100391	ns	increased cross-feeding in T2D
g1p_e	D-Glucose 1-phosphate	1.30139	1.49228	0.613054	0.942147	0.688338	0.0105683	ns	loss of cross-feeding in T2D
dcyt_e	Deoxycytidine	0.448923	1.26461	0	0	0.448923	0.0109198	ns	loss of cross-feeding in T2D
rib__D_e	D-Ribose	48.8797	27.554	60.0922	22.9353	-11.2125	0.0110338	ns	increased cross-feeding in T2D
mththf_e	(2R,4S)-2-methyl-2,3,3,4-tetrahydroxytetrahydrofuran	6.10105	3.00932	7.94423	3.83769	-1.84318	0.0111613	ns	increased cross-feeding in T2D
tton_e	Trithionate	0.919239	1.69381	1.55743	2.00926	-0.638195	0.0111794	ns	increased cross-feeding in T2D
Lcyst_e	L-Cysteate	6.92093	6.02196	9.69446	5.95752	-2.77353	0.0113075	ns	increased cross-feeding in T2D
leu__L_e	L-Leucine	12.7208	11.2162	19.2364	15.8603	-6.51556	0.0116904	ns	increased cross-feeding in T2D
fad_e	Flavin adenine dinucleotide oxidized	15.8193	7.8571	20.1093	6.05676	-4.28991	0.0119948	ns	increased cross-feeding in T2D
tnt_e	2 4 6 Trinitrotoluene	14.5933	12.7324	8.05388	9.07425	6.53945	0.0121473	ns	loss of cross-feeding in T2D
thm_e	Thiamin	45.2102	35.0623	57.7196	33.7269	-12.5094	0.0123234	ns	increased cross-feeding in T2D
LalaDgluMdap_e	L-alanine-D-glutamate-meso-2,6-diaminoheptanedioate	18.111	10.1003	22.3684	7.70103	-4.25737	0.0129131	ns	increased cross-feeding in T2D
R_3httdca_e	3 Hydroxytetradecanoic acid	3.0417	1.64103	4.08435	2.13429	-1.04265	0.0132564	ns	increased cross-feeding in T2D
actn__R_e	R Acetoin	38.2458	19.7239	45.192	18.2203	-6.94618	0.0138793	ns	increased cross-feeding in T2D
pro__L_e	L-Proline	3.13112	3.8352	4.8056	4.56745	-1.67448	0.0141264	ns	increased cross-feeding in T2D
bhb_e	(R)-3-Hydroxybutanoate	1.19748	1.17546	1.7037	1.27738	-0.506228	0.0152321	ns	increased cross-feeding in T2D
glc__D_e	D-Glucose	52.6254	22.1323	59.9095	18.5397	-7.28415	0.0163386	ns	increased cross-feeding in T2D
5dglcn_e	5-Dehydro-D-gluconate	13.0341	6.55655	15.5823	4.56761	-2.54817	0.0165995	ns	increased cross-feeding in T2D
man1p_e	D-Mannose 1-phosphate	6.46997	3.08302	7.63761	2.50229	-1.16764	0.0172875	ns	increased cross-feeding in T2D
hom__L_e	L-Homoserine	12.1731	7.10006	14.8828	5.83945	-2.7097	0.0174346	ns	increased cross-feeding in T2D
3cmp_e	Cytidine 3-phosphate	8.21188	6.66642	5.1474	4.24155	3.06448	0.0189405	ns	loss of cross-feeding in T2D
balagly_e	Beta alanylL glycine	1.62272	2.35446	2.49249	2.59023	-0.869777	0.01982	ns	increased cross-feeding in T2D
2pglyc_e	2-Phosphoglycolate	20.1768	18.6227	27.9447	19.7279	-7.76785	0.0199765	ns	increased cross-feeding in T2D
23cgmp_e	2',3'-Cyclic GMP	5.47925	5.1775	3.13068	3.84495	2.34858	0.0200405	ns	loss of cross-feeding in T2D
dad_2_e	Deoxyadenosine	0.667213	1.59372	0.120008	0.472241	0.547205	0.0203341	ns	loss of cross-feeding in T2D
psclys_e	Psicoselysine	0.223543	0.72649	0.847599	1.8802	-0.624056	0.0204109	ns	increased cross-feeding in T2D
rmn_e	L-Rhamnose	1.09011	2.03528	0.424939	1.1806	0.66517	0.0220793	ns	loss of cross-feeding in T2D
o2_e	O2 O2	47.0487	30.951	57.9861	28.1361	-10.9373	0.0230112	ns	increased cross-feeding in T2D
glyglu_e	L glycinylglutamate	0.549035	0.973555	0.962593	1.19317	-0.413558	0.0233473	ns	increased cross-feeding in T2D
etha_e	Ethanolamine	15.9457	9.84595	20.3955	10.5308	-4.44981	0.0242705	ns	increased cross-feeding in T2D
23cump_e	2',3'-Cyclic UMP	5.49763	4.77131	3.45845	3.56547	2.03918	0.0245103	ns	loss of cross-feeding in T2D
acald_e	Acetaldehyde	50.0539	24.4833	59.3683	17.1436	-9.31443	0.0248751	ns	increased cross-feeding in T2D
xan_e	Xanthine	8.72229	8.30942	12.1709	8.98497	-3.44859	0.0250134	ns	increased cross-feeding in T2D
LalaDgluMdapDala_e	L-alanine-D-glutamate-meso-2,6-diaminoheptanedioate-D-alanine	16.3711	11.8776	20.2256	11.158	-3.85456	0.0254203	ns	increased cross-feeding in T2D
manglyc_e	2(alpha-D-Mannosyl)-D-glycerate	0.556024	0.995058	0.898987	1.03584	-0.342963	0.0270756	ns	increased cross-feeding in T2D
no3_e	Nitrate	27.2601	18.6239	32.9129	17.0005	-5.65282	0.0303625	ns	increased cross-feeding in T2D
oaa_e	Oxaloacetate	0.665128	0.965293	1.03714	0.83432	-0.372015	0.0304492	ns	increased cross-feeding in T2D
orn__L_e	L Ornithine C5H13N2O2	2.5359	1.16463	2.93733	1.13932	-0.40143	0.0306719	ns	increased cross-feeding in T2D
alltn_e	Allantoin	0.542376	1.20883	0	0	0.542376	0.0317358	ns	loss of cross-feeding in T2D
LalaDglu_e	L-alanine-D-glutamate	0.511731	1.07223	0.111111	0.422847	0.40062	0.0343149	ns	loss of cross-feeding in T2D
23camp_e	2',3'-Cyclic AMP	6.20172	5.36737	3.92432	3.8769	2.27741	0.0369438	ns	loss of cross-feeding in T2D
ch4s_e	Methanethiol	9.10851	5.55465	11.1077	4.80286	-1.99914	0.0376956	ns	increased cross-feeding in T2D
2ameph_e	2-Aminoethylphosphonate	7.47542	7.90426	11.7293	10.9568	-4.25385	0.0378273	ns	increased cross-feeding in T2D
anhgm_e	N-Acetyl-D-glucosamine(anhydrous)N-Acetylmuramic acid	30.5334	19.2141	37.1392	20.2424	-6.60586	0.0384344	ns	increased cross-feeding in T2D
pydxn_e	Pyridoxine	8.71444	6.57714	10.9265	5.41777	-2.21208	0.0391625	ns	increased cross-feeding in T2D
raffin_e	Raffinose C18H32O16	4.40696	6.66998	6.85405	8.13881	-2.44709	0.0396364	ns	increased cross-feeding in T2D
glcur_e	D-Glucuronate	28.5255	23.4139	35.3534	23.6413	-6.82789	0.0467765	ns	increased cross-feeding in T2D
met__D_e	D-Methionine	6.80691	5.85483	8.09575	4.99793	-1.28884	0.0496315	ns	increased cross-feeding in T2D
glyc2p_e	Glycerol 2-phosphate	1.54679	2.01503	2.33101	2.38172	-0.784224	0.0518497	ns	increased cross-feeding in T2D
imp_e	IMP C10H11N4O8P	0.319015	0.807601	0	0	0.319015	0.0524911	ns	loss of cross-feeding in T2D
g3pe_e	Sn-Glycero-3-phosphoethanolamine	18.968	12.2047	23.1317	8.86994	-4.1637	0.0544196	ns	increased cross-feeding in T2D
6pgc_e	6-Phospho-D-gluconate	10.0559	4.98562	11.5294	3.99361	-1.47351	0.0552018	ns	increased cross-feeding in T2D
2obut_e	2-Oxobutanoate	4.95295	4.49779	6.23573	3.8364	-1.28278	0.0607447	ns	increased cross-feeding in T2D
rnam_e	N Ribosylnicotinamide	2.17444	1.05015	1.68039	0.542891	0.494046	0.0624073	ns	loss of cross-feeding in T2D
fmn_e	FMN C17H19N4O9P	7.37755	4.30684	9.13369	5.03189	-1.75613	0.06545	ns	increased cross-feeding in T2D
gly_e	Glycine	2.7445	3.32043	3.49414	3.26703	-0.749634	0.0667407	ns	increased cross-feeding in T2D
nmn_e	NMN C11H14N2O8P	1.38137	2.42282	0.538364	0.99427	0.843007	0.0687354	ns	loss of cross-feeding in T2D
4abzglu_e	4-aminobenzoyl-glutamate	1.16356	1.40328	1.53598	1.26703	-0.372416	0.0691166	ns	increased cross-feeding in T2D
hisgly_e	L histidinylglycine	0.360032	0.876626	0.741741	1.3255	-0.381709	0.0696849	ns	increased cross-feeding in T2D
peamn_e	Phenethylamine	18.6963	14.6545	22.4629	15.3087	-3.76653	0.0701666	ns	increased cross-feeding in T2D
dha_e	Dihydroxyacetone	9.95845	4.72952	8.89096	3.5231	1.06749	0.0715168	ns	loss of cross-feeding in T2D
gln__L_e	L-Glutamine	4.01302	6.19722	7.27876	9.48278	-3.26573	0.0715785	ns	increased cross-feeding in T2D
cmp_e	CMP C9H12N3O8P	1.00749	1.55522	0.475174	0.910657	0.532317	0.0736121	ns	loss of cross-feeding in T2D
acmana_e	N-Acetyl-D-mannosamine	0.387472	0.91426	0.55853	0.907159	-0.171058	0.0741347	ns	increased cross-feeding in T2D
uacgam_e	UDP-N-acetyl-D-glucosamine	0.262578	0.626242	0	0	0.262578	0.0763494	ns	loss of cross-feeding in T2D
4abutn_e	4-Aminobutanal	2.73173	1.30844	3.08721	1.35388	-0.355475	0.0796621	ns	increased cross-feeding in T2D
butso3_e	Butanesulfonate	1.38893	1.13853	0.828889	0.745555	0.560045	0.081103	ns	loss of cross-feeding in T2D
etoh_e	Ethanol	25.2165	7.6252	23.4841	4.79511	1.73244	0.0862539	ns	loss of cross-feeding in T2D
ser__L_e	L-Serine	22.5926	13.2481	25.6432	12.3105	-3.05064	0.0866069	ns	increased cross-feeding in T2D
diact_e	Diacetyl C4H6O2	11.3177	8.17387	12.837	6.56323	-1.51926	0.0881042	ns	increased cross-feeding in T2D
citr__L_e	L-Citrulline	0.833123	0.892909	0.550725	0.671262	0.282399	0.0885542	ns	loss of cross-feeding in T2D
glyser_e	L glycinylserine	0.407516	0.850232	0.740228	1.18759	-0.332712	0.0899028	ns	increased cross-feeding in T2D
ppa_e	Propionate (n-C3:0)	22.2681	18.2556	27.3555	17.2164	-5.08741	0.0928031	ns	increased cross-feeding in T2D
ile__L_e	L-Isoleucine	9.90872	12.4535	16.1514	21.4729	-6.24272	0.0929066	ns	increased cross-feeding in T2D
glyclt_e	Glycolate C2H3O3	17.3064	7.7768	19.2751	7.43181	-1.96866	0.0957209	ns	increased cross-feeding in T2D
no2_e	Nitrite	23.6955	13.3365	20.3648	10.4841	3.33069	0.0991137	ns	loss of cross-feeding in T2D
cytd_e	Cytidine	7.14665	6.06772	8.7444	5.44262	-1.59774	0.104123	ns	increased cross-feeding in T2D
mmet_e	S-Methyl-L-methionine	0.58	1.1839	0.740774	0.943429	-0.160774	0.105072	ns	increased cross-feeding in T2D
thrp_e	L-Threonine O-3-phosphate	0.34014	0.808616	0.047619	0.218218	0.292521	0.107022	ns	loss of cross-feeding in T2D
h2o_e	H2O H2O	53.2449	25.651	60.0903	18.0852	-6.84543	0.110128	ns	increased cross-feeding in T2D
glymet_e	L Glycinylmethionine	0.369778	0.90308	0.646875	1.20633	-0.277097	0.111035	ns	increased cross-feeding in T2D
fol_e	Folate	0.426676	1.01288	0.61963	1.05985	-0.192954	0.112327	ns	increased cross-feeding in T2D
ppi_e	Diphosphate	2.0088	3.2987	2.31315	2.46609	-0.304344	0.120246	ns	increased cross-feeding in T2D
tcynt_e	Thiocyanate	10.6778	5.53428	12.0643	3.60675	-1.38654	0.120282	ns	increased cross-feeding in T2D
tre_e	Trehalose	0.955469	1.94933	1.4114	2.33049	-0.455932	0.121239	ns	increased cross-feeding in T2D
catechol_e	Catechol	1.53351	0.93403	1.83311	0.746931	-0.299601	0.121459	ns	increased cross-feeding in T2D
n2o_e	Nitrous oxide	21.9623	17.6699	27.0729	17.3781	-5.11058	0.123097	ns	increased cross-feeding in T2D
fe3pyovd_kt_e	Ferrypyoverdine	34.1667	33.0639	39.6859	34.5643	-5.51927	0.130082	ns	increased cross-feeding in T2D
23ccmp_e	2',3'-Cyclic CMP	5.91301	5.19169	4.38758	4.08383	1.52542	0.136185	ns	loss of cross-feeding in T2D
udcpp_e	Undecaprenyl phosphate	1.50278	1.87681	0.846133	1.12092	0.65665	0.136743	ns	loss of cross-feeding in T2D
so3_e	Sulfite	35.4941	21.2927	41.1285	17.395	-5.6344	0.137604	ns	increased cross-feeding in T2D
idon__L_e	L-Idonate	0.205969	0.587376	0.414751	0.879725	-0.208782	0.138822	ns	increased cross-feeding in T2D
ura_e	Uracil	60.4708	17.1618	63.409	9.84393	-2.93825	0.138885	ns	increased cross-feeding in T2D
pyovd_kt_e	Pyoverdine	34.332	33.0578	39.7049	34.5872	-5.37294	0.139775	ns	increased cross-feeding in T2D
xyl__D_e	D-Xylose	29.6989	15.0369	33.9751	14.1762	-4.27623	0.141763	ns	increased cross-feeding in T2D
airs_e	Aminoimidazole-riboside	0.662833	1.12009	0.310256	0.650386	0.352577	0.146676	ns	loss of cross-feeding in T2D
mnl_e	D-Mannitol	0.389539	1.06634	0.858577	2.03733	-0.469038	0.157843	ns	increased cross-feeding in T2D
progly_e	L-Prolinylglycine	10.2673	9.81295	6.91694	6.98009	3.35033	0.159854	ns	loss of cross-feeding in T2D
mn2_e	Manganese	1.78519	6.34333	0.185552	0.771524	1.59964	0.160322	ns	loss of cross-feeding in T2D
indole_e	Indole	16.5829	13.6705	13.276	7.61597	3.30697	0.183502	ns	loss of cross-feeding in T2D
gmp_e	GMP C10H12N5O8P	0.458273	1.06283	0.239631	0.792966	0.218641	0.19135	ns	loss of cross-feeding in T2D
gthox_e	Oxidized glutathione	8.20108	5.26279	7.25999	4.16411	0.941098	0.196043	ns	loss of cross-feeding in T2D
R_3hdda_e	3 Hydroxydodecanoic acid	2.09483	1.04777	1.88571	0.713644	0.209117	0.196973	ns	loss of cross-feeding in T2D
acon_C_e	Cis-Aconitate	1.42848	2.04231	1.06229	2.13492	0.366196	0.199006	ns	loss of cross-feeding in T2D
cyan_e	Hydrogen cyanide	8.44694	7.20202	9.77723	6.62038	-1.33029	0.203463	ns	increased cross-feeding in T2D
skm_e	Shikimate	0.230764	0.755648	0.0615385	0.33706	0.169225	0.20684	ns	loss of cross-feeding in T2D
ppt_e	Phosphonate	0.330127	0.777522	0.136	0.51225	0.194127	0.207633	ns	loss of cross-feeding in T2D
mobd_e	Molybdate	4.74413	4.67465	5.22858	4.01373	-0.484449	0.209238	ns	increased cross-feeding in T2D
adn_e	Adenosine	6.21225	5.02377	7.33774	4.46667	-1.12549	0.20994	ns	increased cross-feeding in T2D
metglcur_e	1-O-methyl-Beta-D-glucuronate	7.48258	6.67909	8.99312	6.33908	-1.51055	0.211393	ns	increased cross-feeding in T2D
alathr_e	L alaninylthreonine	0.495574	1.01829	0.793849	1.3481	-0.298275	0.212158	ns	increased cross-feeding in T2D
btoh_e	Butanol	0.0836327	0.32728	0	0	0.0836327	0.216036	ns	loss of cross-feeding in T2D
3amp_e	3-Adenosine monophosphate	8.20035	6.51141	6.47879	4.77141	1.72156	0.218641	ns	loss of cross-feeding in T2D
no_e	Nitric oxide	20.2513	19.1154	24.7334	20.6659	-4.48203	0.226109	ns	increased cross-feeding in T2D
pser__L_e	O-Phospho-L-serine	0.447653	1.04122	0.180658	0.522173	0.266995	0.230471	ns	loss of cross-feeding in T2D
cellb_e	Cellobiose	10.4149	6.35207	8.34027	4.72566	2.07464	0.231033	ns	loss of cross-feeding in T2D
ecto__L_e	L Ectoine	0.534274	0.833984	0.664201	0.848525	-0.129927	0.233889	ns	increased cross-feeding in T2D
fe2_e	Fe2+	40.2811	36.8756	45.5816	33.9305	-5.30046	0.234223	ns	increased cross-feeding in T2D
isetac_e	Isethionic acid	1.69405	1.39764	1.25714	1.00731	0.436912	0.236224	ns	loss of cross-feeding in T2D
akg_e	2-Oxoglutarate	0.63484	1.06415	0.368129	0.7328	0.266712	0.238219	ns	loss of cross-feeding in T2D
zn2_e	Zinc	4.83573	10.3612	2.41809	6.03654	2.41764	0.244187	ns	loss of cross-feeding in T2D
lac__D_e	D-Lactate	0.144265	0.542613	0	0	0.144265	0.246722	ns	loss of cross-feeding in T2D
meoh_e	Methanol	23.966	12.3358	26.0328	10.3758	-2.06687	0.247435	ns	increased cross-feeding in T2D
dxyl_e	1-deoxy-D-xylulose	4.23173	4.1017	5.11788	4.29359	-0.886145	0.247598	ns	increased cross-feeding in T2D
ac_e	Acetate	21.3595	10.9588	23.3241	8.31912	-1.96453	0.257361	ns	increased cross-feeding in T2D
frulys_e	Fructoselysine	0.526673	1.07137	0.730786	1.2188	-0.204113	0.262206	ns	increased cross-feeding in T2D
galctn__D_e	D-Galactonate	0.128698	0.533907	0	0	0.128698	0.268045	ns	loss of cross-feeding in T2D
glx_e	Glyoxylate	2.58056	1.14154	2.78927	1.03094	-0.208713	0.275206	ns	increased cross-feeding in T2D
glygly_e	Glycylglycine C4H8N2O3	0.780458	1.27417	1.01756	1.41045	-0.237106	0.277556	ns	increased cross-feeding in T2D
met__L_e	L-Methionine	4.48604	5.1636	5.20004	5.50549	-0.713996	0.281568	ns	increased cross-feeding in T2D
asp__L_e	L-Aspartate	12.2975	10.1891	13.8228	10.7858	-1.52527	0.287821	ns	increased cross-feeding in T2D
pyr_e	Pyruvate	14.0046	12.3288	11.6487	8.43528	2.35588	0.291825	ns	loss of cross-feeding in T2D
leuleu_e	Leucylleucine	1.14304	1.2293	1.41372	1.29632	-0.270687	0.292192	ns	increased cross-feeding in T2D
ind3ac_e	Indole 3 acetate C10H8NO2	3.06327	1.64277	3.34638	1.50078	-0.283106	0.29696	ns	increased cross-feeding in T2D
h2_e	Hydrogen	9.66324	6.89755	10.3036	5.54051	-0.640382	0.301106	ns	increased cross-feeding in T2D
ibt_e	Isobutyrate	1.67484	1.56818	1.32296	1.00996	0.351881	0.304125	ns	loss of cross-feeding in T2D
sulfac_e	Sulfoacetate	2.09541	1.53256	1.77875	1.02842	0.316655	0.310924	ns	loss of cross-feeding in T2D
alahis_e	L alaninylhistidine	0.394679	0.88863	0.574777	1.07635	-0.180098	0.318995	ns	increased cross-feeding in T2D
co_e	Carbon monoxide	10.7193	7.94749	11.4783	6.04701	-0.759053	0.322952	ns	increased cross-feeding in T2D
uri_e	Uridine	5.34266	4.137	5.95636	3.07964	-0.613701	0.325197	ns	increased cross-feeding in T2D
aso4_e	Arsenate	2.60003	3.41413	2.64487	3.03723	-0.0448419	0.332875	ns	increased cross-feeding in T2D
tag__D_e	D-Tagatose	0.44937	1.21379	0.248563	0.784359	0.200807	0.3486	ns	loss of cross-feeding in T2D
amp_e	AMP C10H12N5O7P	0.0480903	0.303995	0	0	0.0480903	0.362753	ns	loss of cross-feeding in T2D
so4_e	Sulfate	0.0881479	0.649038	0	0	0.0881479	0.363035	ns	loss of cross-feeding in T2D
stfrnB_e	Staphyloferrin B	20.7833	14.8893	18.0963	10.515	2.68696	0.372825	ns	loss of cross-feeding in T2D
acglu_e	N-Acetyl-L-glutamate	23.1467	12.1541	25.3055	8.79324	-2.15877	0.374382	ns	increased cross-feeding in T2D
fruur_e	D-Fructuronate	0.62203	0.940325	0.65	0.678447	-0.0279704	0.384969	ns	increased cross-feeding in T2D
cu2_e	Copper	2.23733	4.39222	0.991359	1.42254	1.24597	0.385862	ns	loss of cross-feeding in T2D
3gmp_e	Guanosine 3 phosphate C10H12N5O8P	3.77742	1.91109	3.37404	1.35504	0.403377	0.387027	ns	loss of cross-feeding in T2D
octa_e	Octanoate (n-C8:0)	18.2667	14.9808	20.5782	13.335	-2.31156	0.390808	ns	increased cross-feeding in T2D
taur_e	Taurine C2H7NO3S	15.7705	13.2906	17.7221	13.1368	-1.95165	0.394089	ns	increased cross-feeding in T2D
phe__L_e	L-Phenylalanine	4.23542	5.3147	4.08628	4.00799	0.149141	0.394927	ns	loss of cross-feeding in T2D
alaleu_e	L alaninylleucine	1.09516	1.20186	1.36683	1.31674	-0.271674	0.39536	ns	increased cross-feeding in T2D
arg__L_e	L-Arginine	1.98156	5.20133	4.14385	10.1622	-2.16229	0.396172	ns	increased cross-feeding in T2D
4hphac_e	4-Hydroxyphenylacetate	1.12783	1.33166	1.24451	1.06579	-0.116675	0.402275	ns	increased cross-feeding in T2D
urate_e	Urate C5H4N4O3	1.00519	1.54577	0.601111	0.982449	0.404075	0.40318	ns	loss of cross-feeding in T2D
fuc__L_e	L-Fucose	1.6837	2.93126	0.969305	1.29587	0.7144	0.409968	ns	loss of cross-feeding in T2D
26dap__M_e	Meso-2,6-Diaminoheptanedioate	1.71949	2.50631	1.62246	1.99161	0.0970306	0.410896	ns	loss of cross-feeding in T2D
drib_e	Deoxyribose C5H10O4	0.351594	0.904144	0.186292	0.588474	0.165302	0.418949	ns	loss of cross-feeding in T2D
3oxoadp_e	3-Oxoadipate	0.423792	0.794611	0.523519	0.825346	-0.0997264	0.420849	ns	increased cross-feeding in T2D
bzal_e	Benzaldehyde	1.01857	0.313925	0.927536	0.388685	0.0910292	0.422305	ns	loss of cross-feeding in T2D
his__L_e	L-Histidine	0.0410531	0.298271	0	0	0.0410531	0.425246	ns	loss of cross-feeding in T2D
ca2_e	Calcium	0.137994	1.3594	0	0	0.137994	0.425246	ns	loss of cross-feeding in T2D
gsn_e	Guanosine	6.9908	4.66513	6.55881	3.11129	0.43199	0.429723	ns	loss of cross-feeding in T2D
5aptn_e	5-Aminopentanoate	0.994994	0.92128	0.845614	1.02874	0.14938	0.431655	ns	loss of cross-feeding in T2D
alatrp_e	L alaninyltryptophan	0.464708	0.907362	0.643229	1.12433	-0.178522	0.434018	ns	increased cross-feeding in T2D
acnam_e	N-Acetylneuraminate	0.0724304	0.371094	0.123698	0.486745	-0.0512674	0.435066	ns	increased cross-feeding in T2D
r5p_e	Alpha-D-Ribose 5-phosphate	0.44983	1.01173	0.242063	0.616838	0.207767	0.437224	ns	loss of cross-feeding in T2D
4oxptn_e	4 Oxopentanoate	1.83782	1.81604	2.06757	1.52604	-0.229744	0.437449	ns	increased cross-feeding in T2D
galur_e	D-Galacturonate	10.8996	10.1673	8.80219	7.35722	2.0974	0.437639	ns	loss of cross-feeding in T2D
lcts_e	Lactose C12H22O11	8.99541	10.4687	8.58945	6.90675	0.405959	0.4383	ns	loss of cross-feeding in T2D
id3acald_e	Indole 3 acetaldehyde C10H9NO	0.31492	0.811568	0.364855	0.727382	-0.049935	0.443786	ns	increased cross-feeding in T2D
lys__L_e	L-Lysine	11.8587	12.6088	13.6337	13.6126	-1.77507	0.450164	ns	increased cross-feeding in T2D
xylan4_e	Xylan	28.3426	11.889	27.8002	8.89793	0.542357	0.453482	ns	loss of cross-feeding in T2D
k_e	Potassium	0.364802	1.19118	0.371954	0.932765	-0.00715251	0.472525	ns	increased cross-feeding in T2D
stfrnA_e	Staphyloferrin A	18.4746	13.3147	15.9193	9.62282	2.55529	0.483465	ns	loss of cross-feeding in T2D
cys__L_e	L-Cysteine	20.9435	7.77563	19.9335	6.51533	1.01001	0.484066	ns	loss of cross-feeding in T2D
[truncated: 60 more rows]

## Sheet: S. Data 5
Supplementary Data 5. The relationship between species diversity and number of producers or consumers.
[truncated: 457 more rows]

[truncated: 7 more sheets: S. Data 6, S. Data 7, S. Data 8, S. Data 9, S. Data 10, S. Data 11, S. Data 12]
